# Supplementary material for: BBX19 fine-tunes the circadian rhythm by interacting with PSEUDO-RESPONSE REGULATOR proteins to facilitate their repressive effect on morning-phased clock genes
Source: Plant Cell. 2021 May 14;33(8):2602–17. doi: 10.1093/plcell/koab133 (PMC8408442; doi:10.1093/plcell/koab133)
Supplement: koab133_Supplementary_Data [file koab133_supplementary_data.zip]

Archive with 6 entries (6 files):
- tpc.00221.2021-s01.pdf
- tpc.00221.2021-s02.pdf
- tpc.00221.2021-s03.pdf
- tpc.00221.2021-s04.pdf
- tpc.00221.2021-s05.pdf
- tpc.00221.2021-s06.xlsx
