# Supplementary material for: BBX19 fine-tunes the circadian rhythm by interacting with PSEUDO-RESPONSE REGULATOR proteins to facilitate their repressive effect on morning-phased clock genes
Source: Plant Cell. 2021 May 14;33(8):2602–17. doi: 10.1093/plcell/koab133 (PMC8408442; doi:10.1093/plcell/koab133)
Supplement: koab133_Supplementary_Data [file koab133_supplementary_data.zip › tpc.00221.2021-s06.xlsx]

## Sheet: BBX19-repressed genes 
Gene ID	MOCK - RPKM	Estradiol - RPKM	Fold change	P-value	Description
AT1G01060	58.6737	37.9936	-1.54431	0	LHY, LHY1, Homeodomain-like superfamily protein
AT1G01070	5.34133	3.01681	-1.77053	0	nodulin MtN21 /EamA-like transporter family protein
AT1G01130	5.56046	2.333	-2.3834	0	CONTAINS InterPro DOMAIN/s: CBL-interacting protein kinase (InterPro:IPR020660), Calcium/calmodulin-dependent protein kinase-like (InterPro:IPR020636); BEST Arabidopsis thaliana protein match is: unknown protein (TAIR:AT5G47170.1); Has 176 Blast hits to 176 proteins in 20 species: Archae - 0; Bacteria - 0; Metazoa - 0; Fungi - 0; Plants - 176; Viruses - 0; Other Eukaryotes - 0 (source: NCBI BLink…
AT1G01390	2.76634	1.44055	-1.92034	0	UDP-Glycosyltransferase superfamily protein
AT1G01480	1.84989	1.22367	-1.51176	0	ACS2, AT-ACC2, 1-amino-cyclopropane-1-carboxylate synthase 2
AT1G01520	6.3208	3.6003	-1.75563	0	Homeodomain-like superfamily protein
AT1G01580	45.8343	10.6126	-4.31886	0	ATFRO2, FRD1, FRO2, ferric reduction oxidase 2
AT1G01590	0.093895	0.0459613	-2.04291	0	ATFRO1, FRO1, ferric reduction oxidase 1
AT1G01695	0.228788	0.0746607	-3.06437	0	Phosphatidylinositol N-acetyglucosaminlytransferase subunit P-related
AT1G01880	1.94011	1.26624	-1.53219	0	5'-3' exonuclease family protein
AT1G02030	0.256176	0.150477	-1.70243	0	C2H2-like zinc finger protein
AT1G02220	9.98077	5.74771	-1.73648	0	ANAC003, NAC003, NAC domain containing protein 3
AT1G02230	0.183708	0.0899243	-2.04291	0	ANAC004, NAC004, NAC domain containing protein 4
AT1G02520	5.2071	3.11388	-1.67222	0	PGP11, P-glycoprotein 11
AT1G02580	0.260045	0.127291	-2.04291	0	EMB173, FIS1, MEA, SDG5, SET domain-containing protein
AT1G02640	6.99362	4.55193	-1.53641	0	ATBXL2, BXL2, beta-xylosidase 2
AT1G02670	0.779923	0.477212	-1.63433	0	P-loop containing nucleoside triphosphate hydrolases superfamily protein
AT1G02820	57.4775	24.9738	-2.30151	0	Late embryogenesis abundant 3 (LEA3) family protein
AT1G02900	32.5835	19.6431	-1.65878	0	ATRALF1, RALF1, RALFL1, rapid alkalinization factor 1
AT1G02940	0.257572	0.126081	-2.04291	0	ATGSTF5, GSTF5, glutathione S-transferase (class phi) 5
AT1G03055	6.85425	2.90174	-2.36212	0	unknown protein; BEST Arabidopsis thaliana protein match is: unknown protein (TAIR:AT1G64680.1); Has 143 Blast hits to 143 proteins in 26 species: Archae - 0; Bacteria - 6; Metazoa - 0; Fungi - 0; Plants - 122; Viruses - 0; Other Eukaryotes - 15 (source: NCBI BLink).
AT1G03070	2.10291	1.25314	-1.67811	0	Bax inhibitor-1 family protein
AT1G03300	2.8116	1.59358	-1.76434	0	ATDUF1, DUF1, DOMAIN OF UNKNOWN FUNCTION 724 1
AT1G03430	7.94352	4.74186	-1.67519	0	AHP5, histidine-containing phosphotransfer factor 5
AT1G03660	1.22585	0.600051	-2.04291	0	Ankyrin-repeat containing protein
AT1G03710	0.49647	0.194416	-2.55364	0	Cystatin/monellin superfamily protein
AT1G03840	3.4747	1.67203	-2.07814	0	MGP, C2H2 and C2HC zinc fingers superfamily protein
AT1G03850	7.08577	4.47249	-1.5843	0	Glutaredoxin family protein
AT1G03870	193.983	127.826	-1.51755	0	FLA9, FASCICLIN-like arabinoogalactan 9
AT1G03920	0.891417	0.533312	-1.67148	0	Protein kinase family protein
AT1G04100	2.613	1.70541	-1.53219	0	IAA10, indoleacetic acid-induced protein 10
AT1G04150	0.0653465	0.0319869	-2.04291	0	C2 calcium/lipid-binding plant phosphoribosyltransferase family protein
AT1G04240	15.8466	9.2422	-1.71459	0	IAA3, SHY2, AUX/IAA transcriptional regulator family protein
AT1G04330	2.5119	1.3019	-1.92942	0	unknown protein; FUNCTIONS IN: molecular_function unknown; INVOLVED IN: biological_process unknown; LOCATED IN: chloroplast; BEST Arabidopsis thaliana protein match is: unknown protein (TAIR:AT3G23170.1); Has 74 Blast hits to 74 proteins in 6 species: Archae - 0; Bacteria - 0; Metazoa - 0; Fungi - 0; Plants - 74; Viruses - 0; Other Eukaryotes - 0 (source: NCBI BLink).
AT1G04500	0.368666	0.0601536	-6.12874	0	CCT motif family protein
AT1G04530	70.2108	44.1463	-1.59041	0	Tetratricopeptide repeat (TPR)-like superfamily protein
AT1G04570	0.769721	0.401894	-1.91523	0	Major facilitator superfamily protein
AT1G04625	0.38486	0.125592	-3.06437	0	Polynucleotidyl transferase, ribonuclease H-like superfamily protein
AT1G05090	2.29392	1.32911	-1.72591	0.0479383	dentin sialophosphoprotein-related
AT1G05440	2.7961	1.46417	-1.90968	0	C-8 sterol isomerases
AT1G05530	1.08875	0.568469	-1.91523	0.0152681	UGT2, UGT75B2, UDP-glucosyl transferase 75B2
AT1G05550	0.33831	0.110401	-3.06437	0	Protein of unknown function (DUF295)
AT1G05577	0.330539	0.194157	-1.70243	0	Domain of unknown function (DUF966)
AT1G05610	0.745552	0.199061	-3.74534	0	APS2, ADP-glucose pyrophosphorylase small subunit 2
AT1G05650	0.167585	0.0820322	-2.04291	0	Pectin lyase-like superfamily protein
AT1G05660	2.09481	1.14845	-1.82403	0	Pectin lyase-like superfamily protein
AT1G05680	38.2655	19.1471	-1.9985	3.06708e-06	UGT74E2, Uridine diphosphate glycosyltransferase 74E2
AT1G05760	5.63815	2.75985	-2.04291	0.00619201	RTM1, Mannose-binding lectin superfamily protein
AT1G06180	24.388	14.1762	-1.72035	0	ATMYB13, ATMYBLFGN, MYB13, myb domain protein 13
AT1G06310	0.431713	0.187842	-2.29828	0	ACX6, acyl-CoA oxidase 6
AT1G06330	1.03431	0.405034	-2.55364	0	Heavy metal transport/detoxification superfamily protein
AT1G06430	102.861	62.0322	-1.65818	0	FTSH8, FTSH protease 8
AT1G06540	2.6705	0.475346	-5.61801	0	unknown protein; BEST Arabidopsis thaliana protein match is: unknown protein (TAIR:AT2G30930.1); Has 16 Blast hits to 16 proteins in 3 species: Archae - 0; Bacteria - 0; Metazoa - 0; Fungi - 0; Plants - 16; Viruses - 0; Other Eukaryotes - 0 (source: NCBI BLink).
AT1G06690	49.1823	26.804	-1.83489	0	NAD(P)-linked oxidoreductase superfamily protein
AT1G06750	0.688049	0.294698	-2.33476	0	P-loop containing nucleoside triphosphate hydrolases superfamily protein
AT1G06980	3.01271	1.59761	-1.88577	0	unknown protein; FUNCTIONS IN: molecular_function unknown; INVOLVED IN: biological_process unknown; LOCATED IN: endomembrane system; EXPRESSED IN: sepal, male gametophyte, carpel; EXPRESSED DURING: 4 anthesis; BEST Arabidopsis thaliana protein match is: unknown protein (TAIR:AT2G30230.1); Has 159 Blast hits to 159 proteins in 13 species: Archae - 0; Bacteria - 0; Metazoa - 0; Fungi - 0; Plants - …
AT1G07010	48.8541	30.0939	-1.62339	2.84373e-06	Calcineurin-like metallo-phosphoesterase superfamily protein
AT1G07150	3.09364	2.03852	-1.51759	0	MAPKKK13, mitogen-activated protein kinase kinase kinase 13
AT1G07160	0.272038	0.0665809	-4.08583	0	Protein phosphatase 2C family protein
AT1G07180	88.0762	43.4936	-2.02504	0	ATNDI1, NDA1, alternative NAD(P)H dehydrogenase 1
AT1G07300	6.48451	4.23219	-1.53219	0	josephin protein-related
AT1G07450	3.76808	1.69491	-2.22317	0	NAD(P)-binding Rossmann-fold superfamily protein
AT1G07490	3.24793	0.454244	-7.1502	0.0152681	DVL9, RTFL3, ROTUNDIFOLIA like 3
AT1G07500	7.94352	3.88833	-2.04291	0	unknown protein; Has 4 Blast hits to 4 proteins in 3 species: Archae - 0; Bacteria - 0; Metazoa - 0; Fungi - 0; Plants - 4; Viruses - 0; Other Eukaryotes - 0 (source: NCBI BLink).
AT1G07901	5.84082	3.81209	-1.53219	0	unknown protein; Has 30201 Blast hits to 17322 proteins in 780 species: Archae - 12; Bacteria - 1396; Metazoa - 17338; Fungi - 3422; Plants - 5037; Viruses - 0; Other Eukaryotes - 2996 (source: NCBI BLink).
AT1G07985	1.98324	0.906068	-2.18884	0	Expressed protein
AT1G08090	1.3065	0.767433	-1.70243	0	ACH1, ATNRT2.1, ATNRT2:1, LIN1, NRT2, NRT2.1, NRT2:1, NRT2;1AT, nitrate transporter 2:1
AT1G08270	2.47091	1.16471	-2.12149	0.0221976	CONTAINS InterPro DOMAIN/s: MIT (InterPro:IPR007330); BEST Arabidopsis thaliana protein match is: AAA-type ATPase family protein (TAIR:AT2G27600.1); Has 1133 Blast hits to 1133 proteins in 252 species: Archae - 47; Bacteria - 0; Metazoa - 540; Fungi - 145; Plants - 223; Viruses - 0; Other Eukaryotes - 178 (source: NCBI BLink).
AT1G08570	47.4188	31.3575	-1.5122	0	ACHT4, atypical CYS HIS rich thioredoxin 4
AT1G09340	485.944	287.752	-1.68876	0	CRB, CSP41B, chloroplast RNA binding
AT1G09350	1.67907	0.971335	-1.72862	0	AtGolS3, GolS3, galactinol synthase 3
AT1G09380	0.253301	0.061995	-4.08583	0	nodulin MtN21 /EamA-like transporter family protein
AT1G09400	0.252015	0.164481	-1.53219	0	FMN-linked oxidoreductases superfamily protein
AT1G09560	349.953	185.645	-1.88507	0	GLP5, germin-like protein 5
AT1G09650	0.537451	0.32885	-1.63433	0	F-box and associated interaction domains-containing protein
AT1G09880	0.680813	0.410161	-1.65987	0	Rhamnogalacturonate lyase family protein
AT1G09995	3.70295	2.14825	-1.72371	0.00188502	DNA repair DEAD helicase RAD3/XP-D subfamily protein
AT1G10155	2.50471	1.0509	-2.3834	0	ATPP2-A10, PP2-A10, phloem protein 2-A10
AT1G10370	165.456	86.9013	-1.90395	0	ATGSTU17, ERD9, GST30, GST30B, Glutathione S-transferase family protein
AT1G10540	0.458045	0.149474	-3.06437	0	ATNAT8, NAT8, nucleobase-ascorbate transporter 8
AT1G10585	16.0488	8.43067	-1.90362	0	basic helix-loop-helix (bHLH) DNA-binding superfamily protein
AT1G10657	16.8576	9.82575	-1.71565	0	Plant protein 1589 of unknown function
AT1G11100	0.877199	0.50095	-1.75107	0	SNF2 domain-containing protein / helicase domain-containing protein / zinc finger protein-related
AT1G11210	0.409291	0.160277	-2.55364	0	Protein of unknown function (DUF761)
AT1G11740	0.542096	0.30958	-1.75107	0	ankyrin repeat family protein
AT1G11990	0.16801	0.0548269	-3.06437	0	O-fucosyltransferase family protein
AT1G12064	0.332087	0.162555	-2.04291	0	unknown protein; LOCATED IN: endomembrane system; Has 35333 Blast hits to 34131 proteins in 2444 species: Archae - 798; Bacteria - 22429; Metazoa - 974; Fungi - 991; Plants - 531; Viruses - 0; Other Eukaryotes - 9610 (source: NCBI BLink).
AT1G12370	10.3551	6.70207	-1.54506	0	PHR1, UVR2, photolyase 1
AT1G12490	0.187524	0.0917924	-2.04291	0	F-box associated ubiquitination effector family protein
AT1G12570	2.44928	1.48666	-1.64751	0	Glucose-methanol-choline (GMC) oxidoreductase family protein
AT1G12600	0.931609	0.152007	-6.12874	0	UDP-N-acetylglucosamine (UAA) transporter family
AT1G12740	2.65826	1.42878	-1.86051	0	CYP87A2, cytochrome P450, family 87, subfamily A, polypeptide 2
AT1G12940	0.112706	0.0551692	-2.04291	0	ATNRT2.5, NRT2.5, nitrate transporter2.5
AT1G13080	13.2941	6.27707	-2.11788	0	CYP71B2, cytochrome P450, family 71, subfamily B, polypeptide 2
AT1G13230	0.278134	0.136146	-2.04291	0	Leucine-rich repeat (LRR) family protein
AT1G13245	63.1091	40.9651	-1.54056	0	DVL4, RTFL17, ROTUNDIFOLIA like 17
AT1G13300	14.9302	8.87997	-1.68134	0	HRS1, myb-like transcription factor family protein
AT1G13340	2.21548	1.18306	-1.87267	0.0330124	Regulator of Vps4 activity in the MVB pathway protein
AT1G13370	0.612926	0.300025	-2.04291	0	Histone superfamily protein
AT1G13420	1.47345	0.560971	-2.6266	0	ATST4B, ST4B, sulfotransferase 4B
AT1G13500	0.427623	0.167456	-2.55364	0	Protein of unknown function (DUF1262)
AT1G13510	0.971566	0.253642	-3.83046	0	Protein of unknown function (DUF1262)
AT1G13520	1.56615	0.536638	-2.91845	0	Protein of unknown function (DUF1262)
AT1G13600	2.61683	1.42325	-1.83862	0	AtbZIP58, bZIP58, basic leucine-zipper 58
AT1G13910	2.59157	1.44979	-1.78755	0	Leucine-rich repeat (LRR) family protein
AT1G13920	7.4614	4.30788	-1.73204	0	Remorin family protein
AT1G13930	293.233	188.348	-1.55687	0	Involved in response to salt stress. Knockout mutants are hypersensitive to salt stress.
AT1G14185	1.89077	0.841386	-2.24721	0	Glucose-methanol-choline (GMC) oxidoreductase family protein
AT1G14220	0.433598	0.282993	-1.53219	0	Ribonuclease T2 family protein
AT1G14250	1.99018	0.526588	-3.77939	0.000330415	GDA1/CD39 nucleoside phosphatase family protein
AT1G14280	25.3614	16.0205	-1.58306	0	PKS2, phytochrome kinase substrate 2
AT1G14420	0.112324	0.054982	-2.04291	0	AT59, Pectate lyase family protein
AT1G14540	1.30328	0.398721	-3.26866	0	Peroxidase superfamily protein
AT1G14550	0.411155	0.10063	-4.08583	0	Peroxidase superfamily protein
AT1G14680	1.59234	0.668097	-2.3834	0	unknown protein; BEST Arabidopsis thaliana protein match is: unknown protein (TAIR:AT4G09060.1); Has 8132 Blast hits to 6366 proteins in 685 species: Archae - 171; Bacteria - 671; Metazoa - 4046; Fungi - 445; Plants - 318; Viruses - 23; Other Eukaryotes - 2458 (source: NCBI BLink).
AT1G14960	0.577291	0.282582	-2.04291	0	Polyketide cyclase/dehydrase and lipid transport superfamily protein
AT1G15010	3.14925	1.99494	-1.57862	0	unknown protein; BEST Arabidopsis thaliana protein match is: unknown protein (TAIR:AT2G01300.1); Has 71 Blast hits to 71 proteins in 13 species: Archae - 0; Bacteria - 2; Metazoa - 0; Fungi - 0; Plants - 69; Viruses - 0; Other Eukaryotes - 0 (source: NCBI BLink).
AT1G15050	0.355892	0.174208	-2.04291	0	IAA34, indole-3-acetic acid inducible 34
AT1G15380	34.6468	20.9645	-1.65264	0	Lactoylglutathione lyase / glyoxalase I family protein
AT1G15520	1.04566	0.639808	-1.63433	0	ABCG40, ATABCG40, ATPDR12, PDR12, pleiotropic drug resistance 12
AT1G15630	0.462693	0.18119	-2.55364	0	unknown protein; BEST Arabidopsis thaliana protein match is: unknown protein (TAIR:AT1G15610.1); Has 122 Blast hits to 122 proteins in 14 species: Archae - 0; Bacteria - 0; Metazoa - 0; Fungi - 0; Plants - 122; Viruses - 0; Other Eukaryotes - 0 (source: NCBI BLink).
AT1G15960	3.62421	2.41087	-1.50328	0.0115741	ATNRAMP6, NRAMP6, NRAMP metal ion transporter 6
AT1G16030	7.24463	4.25547	-1.70243	0	Hsp70b, heat shock protein 70B
AT1G16150	0.678933	0.290794	-2.33476	0	WAKL4, wall associated kinase-like 4
AT1G16225	0.445265	0.145304	-3.06437	0	Target SNARE coiled-coil domain protein
AT1G16420	1.55843	0.290607	-5.36265	0	ATMC8, MC8, metacaspase 8
AT1G16730	16.2018	9.0637	-1.78755	7.0609e-05	UP6, unknown protein 6
AT1G16770	0.146559	0.0717404	-2.04291	0	unknown protein; Has 109 Blast hits to 109 proteins in 52 species: Archae - 0; Bacteria - 4; Metazoa - 0; Fungi - 71; Plants - 32; Viruses - 0; Other Eukaryotes - 2 (source: NCBI BLink).
AT1G16910	0.322035	0.10509	-3.06437	0	LSH8, Protein of unknown function (DUF640)
AT1G17030	0.778072	0.234378	-3.31974	0	unknown protein; FUNCTIONS IN: molecular_function unknown; INVOLVED IN: biological_process unknown; LOCATED IN: endomembrane system; BEST Arabidopsis thaliana protein match is: unknown protein (TAIR:AT2G47010.2); Has 70 Blast hits to 70 proteins in 13 species: Archae - 0; Bacteria - 0; Metazoa - 0; Fungi - 0; Plants - 69; Viruses - 0; Other Eukaryotes - 1 (source: NCBI BLink).
AT1G17050	51.176	30.0606	-1.70243	0	SPS2, solanesyl diphosphate synthase 2
AT1G17180	27.4594	18.0351	-1.52255	0	ATGSTU25, GSTU25, glutathione S-transferase TAU 25
AT1G17710	1.54765	0.877186	-1.76434	0	Pyridoxal phosphate phosphatase-related protein
AT1G17860	83.4177	54.6631	-1.52603	4.85296e-05	Kunitz family trypsin and protease inhibitor protein
AT1G17950	0.972604	0.432806	-2.24721	0	ATMYB52, BW52, MYB52, myb domain protein 52
AT1G18060	98.601	54.5645	-1.80705	0	unknown protein; INVOLVED IN: biological_process unknown; LOCATED IN: chloroplast; EXPRESSED IN: 22 plant structures; EXPRESSED DURING: 13 growth stages; Has 74 Blast hits to 74 proteins in 29 species: Archae - 0; Bacteria - 19; Metazoa - 0; Fungi - 0; Plants - 49; Viruses - 0; Other Eukaryotes - 6 (source: NCBI BLink).
AT1G18300	5.03463	2.73826	-1.83862	0	atnudt4, NUDT4, nudix hydrolase homolog 4
AT1G18330	19.7501	10.1702	-1.94196	8.54263e-05	EPR1, RVE7, Homeodomain-like superfamily protein
AT1G18350	0.821366	0.268037	-3.06437	0	ATMKK7, BUD1, MKK7, MKK7, MAP kinase kinase 7
AT1G18410	0.0870237	0.0567971	-1.53219	0	P-loop containing nucleoside triphosphate hydrolases superfamily protein
AT1G18710	6.74383	3.73544	-1.80537	0	AtMYB47, MYB47, myb domain protein 47
AT1G18810	7.54219	5.01283	-1.50458	0	phytochrome kinase substrate-related
AT1G18940	0.376827	0.184456	-2.04291	0	Nodulin-like / Major Facilitator Superfamily protein
AT1G18970	4.90341	3.12026	-1.57147	0.00136893	GLP4, germin-like protein 4
AT1G19210	0.280096	0.137106	-2.04291	0	Integrase-type DNA-binding superfamily protein
AT1G19450	43.5206	22.5475	-1.93017	0	Major facilitator superfamily protein
AT1G19510	0.505742	0.330079	-1.53219	0	ATRL5, RL5, RSM4, RAD-like 5
AT1G19630	0.485715	0.203791	-2.3834	0	CYP722A1, cytochrome P450, family 722, subfamily A, polypeptide 1
AT1G19640	2.43705	0.917635	-2.65579	0	JMT, jasmonic acid carboxyl methyltransferase
AT1G19750	0.659517	0.286961	-2.29828	0.0266715	Transducin/WD40 repeat-like superfamily protein
AT1G19960	2.56996	0.914901	-2.80901	0	BEST Arabidopsis thaliana protein match is: transmembrane receptors (TAIR:AT2G32140.1); Has 41 Blast hits to 41 proteins in 17 species: Archae - 0; Bacteria - 2; Metazoa - 23; Fungi - 0; Plants - 11; Viruses - 0; Other Eukaryotes - 5 (source: NCBI BLink).
AT1G20080	0.214574	0.105033	-2.04291	0	ATSYTB, NTMC2T1.2, NTMC2TYPE1.2, SYT2, SYTB, Calcium-dependent lipid-binding (CaLB domain) family protein
AT1G20180	0.13409	0.0656369	-2.04291	0	Protein of unknown function (DUF677)
AT1G20470	19.3705	11.3144	-1.71202	0	SAUR-like auxin-responsive protein family
AT1G20500	0.807737	0.169451	-4.7668	0	AMP-dependent synthetase and ligase family protein
AT1G20690	1.22838	0.701502	-1.75107	0	SWI-SNF-related chromatin binding protein
AT1G20816	12.6644	7.25434	-1.74576	0	unknown protein; BEST Arabidopsis thaliana protein match is: unknown protein (TAIR:AT1G76405.2); Has 52 Blast hits to 52 proteins in 19 species: Archae - 0; Bacteria - 0; Metazoa - 0; Fungi - 0; Plants - 50; Viruses - 0; Other Eukaryotes - 2 (source: NCBI BLink).
AT1G21110	11.7576	5.89566	-1.99427	0.0136936	O-methyltransferase family protein
AT1G21140	4.08663	2.37884	-1.71791	0	Vacuolar iron transporter (VIT) family protein
AT1G21240	0.0843619	0.0412949	-2.04291	0	WAK3, wall associated kinase 3
AT1G21340	0.634061	0.372445	-1.70243	0	Dof-type zinc finger DNA-binding family protein
AT1G21860	0.245625	0.0601164	-4.08583	0	sks7, SKU5 similar 7
AT1G21890	0.471226	0.263615	-1.78755	0	nodulin MtN21 /EamA-like transporter family protein
AT1G21910	12.1132	7.5161	-1.61163	0	Integrase-type DNA-binding superfamily protein
AT1G22460	0.330037	0.138473	-2.3834	0	O-fucosyltransferase family protein
AT1G22570	3.33319	2.17545	-1.53219	0	Major facilitator superfamily protein
AT1G22760	0.0803025	0.0393078	-2.04291	0	PAB3, poly(A) binding protein 3
AT1G22990	2.36414	1.44655	-1.63433	0	Heavy metal transport/detoxification superfamily protein
AT1G23110	7.80888	0.922654	-8.4635	0	unknown protein; FUNCTIONS IN: molecular_function unknown; LOCATED IN: chloroplast; BEST Arabidopsis thaliana protein match is: unknown protein (TAIR:AT1G70900.1); Has 59 Blast hits to 59 proteins in 15 species: Archae - 0; Bacteria - 0; Metazoa - 0; Fungi - 0; Plants - 59; Viruses - 0; Other Eukaryotes - 0 (source: NCBI BLink).
AT1G23120	3.76008	1.77238	-2.12149	0	Polyketide cyclase/dehydrase and lipid transport superfamily protein
AT1G23205	56.4548	23.9498	-2.35721	0	Plant invertase/pectin methylesterase inhibitor superfamily protein
AT1G23350	1.0374	0.290174	-3.5751	0	Plant invertase/pectin methylesterase inhibitor superfamily protein
AT1G23390	44.7404	28.0627	-1.5943	0	Kelch repeat-containing F-box family protein
AT1G23540	0.217941	0.0853452	-2.55364	0	AtPERK12, IGI1, Protein kinase superfamily protein
AT1G23550	3.52784	1.65491	-2.13174	0.000416233	SRO2, similar to RCD one 2
AT1G24140	0.813279	0.289525	-2.80901	0	Matrixin family protein
AT1G24280	14.6491	8.4054	-1.74283	8.06341e-05	G6PD3, glucose-6-phosphate dehydrogenase 3
AT1G24530	17.6567	9.66167	-1.82751	0	Transducin/WD40 repeat-like superfamily protein
AT1G24620	0.796476	0.51983	-1.53219	0	EF hand calcium-binding protein family
AT1G26360	0.209481	0.0683602	-3.06437	0	ATMES13, MES13, methyl esterase 13
AT1G26410	0.225029	0.0550755	-4.08583	0	FAD-binding Berberine family protein
AT1G26510	0.249482	0.0814139	-3.06437	0	F-box associated ubiquitination effector family protein
AT1G26761	31.8635	16.418	-1.94077	0	Arabinanase/levansucrase/invertase
AT1G26780	0.544077	0.355098	-1.53219	0	AtMYB117, LOF1, MYB117, myb domain protein 117
AT1G26790	4.66874	1.63238	-2.86008	0	Dof-type zinc finger DNA-binding family protein
AT1G27045	0.451336	0.176742	-2.55364	0	Homeobox-leucine zipper protein family
AT1G27570	0.329255	0.0460484	-7.1502	0	phosphatidylinositol 3- and 4-kinase family protein
AT1G28480	0.99294	0.162014	-6.12874	0	GRX480, roxy19, Thioredoxin superfamily protein
AT1G28590	0.137431	0.0672721	-2.04291	0	GDSL-like Lipase/Acylhydrolase superfamily protein
AT1G29090	0.158237	0.0774567	-2.04291	0	Cysteine proteinases superfamily protein
AT1G29290	1.30865	0.640581	-2.04291	0	unknown protein; FUNCTIONS IN: molecular_function unknown; INVOLVED IN: biological_process unknown; LOCATED IN: endomembrane system; Has 18 Blast hits to 18 proteins in 5 species: Archae - 0; Bacteria - 0; Metazoa - 0; Fungi - 0; Plants - 18; Viruses - 0; Other Eukaryotes - 0 (source: NCBI BLink).
AT1G29300	3.72011	2.46368	-1.50998	0	UNE1, Plant protein of unknown function (DUF641)
AT1G29420	0.868822	0.364531	-2.3834	0.0298575	SAUR-like auxin-responsive protein family
AT1G29430	18.9614	9.35239	-2.02744	6.00871e-05	SAUR-like auxin-responsive protein family
AT1G29440	12.0406	6.62049	-1.81869	0.0145399	SAUR-like auxin-responsive protein family
AT1G29450	7.59626	4.24954	-1.78755	0	SAUR-like auxin-responsive protein family
AT1G29640	3.819	1.24626	-3.06437	0	Protein of unknown function, DUF584
AT1G29780	0.894541	0.583833	-1.53219	0	Haloacid dehalogenase-like hydrolase (HAD) superfamily protein
AT1G29910	3863.32	2491.48	-1.55061	2.04201e-05	AB180, CAB3, LHCB1.2, chlorophyll A/B binding protein 3
AT1G29920	4483.6	2675.62	-1.67572	7.31607e-06	AB165, CAB2, LHCB1.1, chlorophyll A/B-binding protein 2
AT1G30510	59.9165	31.3141	-1.9134	0	ATRFNR2, RFNR2, root FNR 2
AT1G30740	0.123963	0.0606793	-2.04291	0	FAD-binding Berberine family protein
AT1G30757	1.09458	0.612335	-1.78755	0	unknown protein; FUNCTIONS IN: molecular_function unknown; INVOLVED IN: biological_process unknown; LOCATED IN: endomembrane system; Has 2 Blast hits to 2 proteins in 1 species: Archae - 0; Bacteria - 0; Metazoa - 0; Fungi - 0; Plants - 2; Viruses - 0; Other Eukaryotes - 0 (source: NCBI BLink).
AT1G30850	0.326089	0.0798097	-4.08583	0	RSH4, root hair specific 4
AT1G30990	1.08163	0.211783	-5.10729	0	Polyketide cyclase/dehydrase and lipid transport superfamily protein
AT1G31050	8.68325	5.32114	-1.63184	0	basic helix-loop-helix (bHLH) DNA-binding superfamily protein
AT1G31720	1.28453	0.628772	-2.04291	0	Protein of unknown function (DUF1218)
AT1G31750	1.50239	0.802268	-1.87267	0	proline-rich family protein
AT1G31990	0.156123	0.0764215	-2.04291	0	unknown protein; Has 35333 Blast hits to 34131 proteins in 2444 species: Archae - 798; Bacteria - 22429; Metazoa - 974; Fungi - 991; Plants - 531; Viruses - 0; Other Eukaryotes - 9610 (source: NCBI BLink).
AT1G32350	1.11316	0.508563	-2.18884	0	AOX1D, alternative oxidase 1D
AT1G32375	0.391229	0.153204	-2.55364	0	F-box/RNI-like/FBD-like domains-containing protein
AT1G32510	0.466169	0.228188	-2.04291	0	ANAC011, NAC011, NAC domain containing protein 11
AT1G32520	19.1397	9.00651	-2.1251	0	unknown protein; FUNCTIONS IN: molecular_function unknown; INVOLVED IN: biological_process unknown; LOCATED IN: chloroplast; EXPRESSED IN: 24 plant structures; EXPRESSED DURING: 15 growth stages; Has 143 Blast hits to 142 proteins in 34 species: Archae - 0; Bacteria - 0; Metazoa - 39; Fungi - 0; Plants - 56; Viruses - 0; Other Eukaryotes - 48 (source: NCBI BLink).
AT1G32780	7.14345	2.56424	-2.78579	0	GroES-like zinc-binding dehydrogenase family protein
AT1G32900	153.199	60.7995	-2.51974	0	UDP-Glycosyltransferase superfamily protein
AT1G33030	0.967149	0.631222	-1.53219	0	O-methyltransferase family protein
AT1G33090	0.328245	0.214233	-1.53219	0	MATE efflux family protein
AT1G33110	32.2541	20.8197	-1.54921	0	MATE efflux family protein
AT1G33475	1.42722	0.598818	-2.3834	0	SNARE-like superfamily protein
AT1G33540	0.222134	0.0724893	-3.06437	0	scpl18, serine carboxypeptidase-like 18
AT1G33612	0.839286	0.379226	-2.21316	0	Leucine-rich repeat (LRR) family protein
AT1G33720	0.614824	0.240763	-2.55364	0	CYP76C6, cytochrome P450, family 76, subfamily C, polypeptide 6
AT1G33760	2.20347	1.07859	-2.04291	0	Integrase-type DNA-binding superfamily protein
AT1G34480	0.603778	0.214943	-2.80901	0	Cysteine/Histidine-rich C1 domain family protein
AT1G34670	1.89907	0.796788	-2.3834	0	AtMYB93, MYB93, myb domain protein 93
AT1G35210	0.528863	0.129438	-4.08583	0	unknown protein; FUNCTIONS IN: molecular_function unknown; INVOLVED IN: biological_process unknown; LOCATED IN: chloroplast; EXPRESSED IN: 14 plant structures; EXPRESSED DURING: 9 growth stages; CONTAINS InterPro DOMAIN/s: Protein of unknown function DUF740 (InterPro:IPR008004); BEST Arabidopsis thaliana protein match is: unknown protein (TAIR:AT1G22470.1); Has 83 Blast hits to 83 proteins in 12 …
AT1G35255	1.09475	0.428702	-2.55364	0	unknown protein; Has 3 Blast hits to 3 proteins in 1 species: Archae - 0; Bacteria - 0; Metazoa - 0; Fungi - 0; Plants - 3; Viruses - 0; Other Eukaryotes - 0 (source: NCBI BLink).
AT1G35290	2.45604	1.48846	-1.65005	0.00441503	Thioesterase superfamily protein
AT1G35516	4.19552	1.86699	-2.24721	0.00344235	myb-like transcription factor family protein
AT1G35880	0.296843	0.145304	-2.04291	0	unknown protein; Has 251 Blast hits to 234 proteins in 66 species: Archae - 2; Bacteria - 48; Metazoa - 87; Fungi - 9; Plants - 70; Viruses - 0; Other Eukaryotes - 35 (source: NCBI BLink).
AT1G36640	2.35713	1.44226	-1.63433	0	unknown protein; FUNCTIONS IN: molecular_function unknown; INVOLVED IN: biological_process unknown; LOCATED IN: endomembrane system; EXPRESSED IN: sperm cell, root; BEST Arabidopsis thaliana protein match is: unknown protein (TAIR:AT1G36622.1); Has 14 Blast hits to 14 proteins in 2 species: Archae - 0; Bacteria - 0; Metazoa - 0; Fungi - 0; Plants - 14; Viruses - 0; Other Eukaryotes - 0 (source: N…
AT1G37150	0.598157	0.292796	-2.04291	0	HCS2, holocarboxylase synthetase 2
AT1G42980	0.273537	0.178527	-1.53219	0	Actin-binding FH2 (formin homology 2) family protein
AT1G43650	3.4334	2.01677	-1.70243	0	nodulin MtN21 /EamA-like transporter family protein
AT1G44000	146.611	93.5234	-1.56764	0	unknown protein; BEST Arabidopsis thaliana protein match is: unknown protein (TAIR:AT4G11911.1); Has 216 Blast hits to 212 proteins in 76 species: Archae - 0; Bacteria - 96; Metazoa - 0; Fungi - 0; Plants - 118; Viruses - 0; Other Eukaryotes - 2 (source: NCBI BLink).
AT1G44130	0.815222	0.239429	-3.40486	0	Eukaryotic aspartyl protease family protein
AT1G44180	0.934385	0.548854	-1.70243	0	Peptidase M20/M25/M40 family protein
AT1G44446	116.868	75.0681	-1.55683	0	ATCAO, CAO, CH1, Pheophorbide a oxygenase family protein with Rieske [2Fe-2S] domain
AT1G44608	3.60523	1.91181	-1.88577	0	unknown protein; CONTAINS InterPro DOMAIN/s: Protein of unknown function DUF740 (InterPro:IPR008004); BEST Arabidopsis thaliana protein match is: unknown protein (TAIR:AT1G21830.1); Has 49 Blast hits to 49 proteins in 12 species: Archae - 0; Bacteria - 0; Metazoa - 0; Fungi - 0; Plants - 49; Viruses - 0; Other Eukaryotes - 0 (source: NCBI BLink).
AT1G45015	0.431713	0.140881	-3.06437	0	MD-2-related lipid recognition domain-containing protein
AT1G47603	0.16801	0.0822404	-2.04291	0	ATPUP19, PUP19, purine permease 19
AT1G48390	1.67888	0.939209	-1.78755	0	RNI-like superfamily protein
AT1G48400	0.515144	0.126081	-4.08583	0	F-box/RNI-like/FBD-like domains-containing protein
AT1G48660	0.461296	0.112901	-4.08583	0	Auxin-responsive GH3 family protein
AT1G48745	6.34079	3.69814	-1.71459	0	unknown protein; Has 7 Blast hits to 7 proteins in 3 species: Archae - 0; Bacteria - 0; Metazoa - 0; Fungi - 0; Plants - 7; Viruses - 0; Other Eukaryotes - 0 (source: NCBI BLink).
AT1G49000	3.93244	1.78742	-2.20006	0	unknown protein; FUNCTIONS IN: molecular_function unknown; INVOLVED IN: biological_process unknown; LOCATED IN: chloroplast; EXPRESSED IN: stem; BEST Arabidopsis thaliana protein match is: unknown protein (TAIR:AT3G18560.1); Has 105 Blast hits to 105 proteins in 13 species: Archae - 0; Bacteria - 0; Metazoa - 0; Fungi - 0; Plants - 105; Viruses - 0; Other Eukaryotes - 0 (source: NCBI BLink).
AT1G49100	0.111692	0.0364485	-3.06437	0	Leucine-rich repeat protein kinase family protein
AT1G49310	30.3723	19.2129	-1.58083	0	unknown protein; FUNCTIONS IN: molecular_function unknown; INVOLVED IN: biological_process unknown; LOCATED IN: endomembrane system; EXPRESSED IN: 9 plant structures; EXPRESSED DURING: LP.04 four leaves visible, petal differentiation and expansion stage; Has 11 Blast hits to 11 proteins in 6 species: Archae - 0; Bacteria - 0; Metazoa - 0; Fungi - 0; Plants - 11; Viruses - 0; Other Eukaryotes - 0 …
AT1G49320	9.29268	5.05415	-1.83862	0	ATUSPL1, USPL1, unknown seed protein like 1
AT1G49330	0.199386	0.0975986	-2.04291	0	hydroxyproline-rich glycoprotein family protein
AT1G49450	1.62454	0.337361	-4.81544	0	Transducin/WD40 repeat-like superfamily protein
AT1G49610	0.279701	0.0912753	-3.06437	0	F-box family protein
AT1G49790	0.584656	0.381583	-1.53219	0	F-box associated ubiquitination effector family protein
AT1G49860	14.3145	7.50033	-1.90851	0	ATGSTF14, GSTF14, glutathione S-transferase (class phi) 14
AT1G49910	3.00153	1.98546	-1.51176	0	BUB3.2, Transducin/WD40 repeat-like superfamily protein
AT1G49920	0.750332	0.326476	-2.29828	0.00275863	MuDR family transposase
AT1G50180	1.1187	0.528716	-2.11588	0	NB-ARC domain-containing disease resistance protein
AT1G50250	103.43	68.9459	-1.50016	0	FTSH1, FTSH protease 1
AT1G50750	0.442783	0.288988	-1.53219	0	Plant mobile domain protein family
AT1G50960	0.196427	0.0961505	-2.04291	0	ATGA2OX7, GA2OX7, gibberellin 2-oxidase 7
AT1G51530	0.163178	0.0798753	-2.04291	0	RNA-binding (RRM/RBD/RNP motifs) family protein
AT1G51700	17.4651	10.8491	-1.60982	0	ADOF1, DOF1, DOF zinc finger protein 1
AT1G51780	0.129711	0.0634933	-2.04291	0	ILL5, IAA-leucine resistant (ILR)-like gene 5
AT1G51805	25.6858	17.0483	-1.50665	4.16467e-05	Leucine-rich repeat protein kinase family protein
AT1G51960	0.188057	0.0920532	-2.04291	0	IQD27, IQ-domain 27
AT1G52315	1.58052	0.910189	-1.73648	0	Regulator of Vps4 activity in the MVB pathway protein
AT1G52342	66.9029	32.0881	-2.08497	0	unknown protein; FUNCTIONS IN: molecular_function unknown; INVOLVED IN: biological_process unknown; LOCATED IN: cellular_component unknown; Has 30201 Blast hits to 17322 proteins in 780 species: Archae - 12; Bacteria - 1396; Metazoa - 17338; Fungi - 3422; Plants - 5037; Viruses - 0; Other Eukaryotes - 2996 (source: NCBI BLink).
AT1G52430	0.23288	0.142492	-1.63433	0.0377496	Ubiquitin carboxyl-terminal hydrolase-related protein
AT1G52550	15.3652	7.66313	-2.00508	0	unknown protein; FUNCTIONS IN: molecular_function unknown; INVOLVED IN: biological_process unknown; LOCATED IN: chloroplast; EXPRESSED IN: 22 plant structures; EXPRESSED DURING: 13 growth stages; BEST Arabidopsis thaliana protein match is: unknown protein (TAIR:AT3G15780.1); Has 53 Blast hits to 51 proteins in 18 species: Archae - 0; Bacteria - 8; Metazoa - 4; Fungi - 0; Plants - 23; Viruses - 8;…
AT1G52560	3.14069	0.827807	-3.79398	0	HSP20-like chaperones superfamily protein
AT1G52565	3.35453	1.97044	-1.70243	0	unknown protein; FUNCTIONS IN: molecular_function unknown; INVOLVED IN: biological_process unknown; LOCATED IN: endomembrane system; BEST Arabidopsis thaliana protein match is: unknown protein (TAIR:AT3G15760.1); Has 35333 Blast hits to 34131 proteins in 2444 species: Archae - 798; Bacteria - 22429; Metazoa - 974; Fungi - 991; Plants - 531; Viruses - 0; Other Eukaryotes - 9610 (source: NCBI BLink…
AT1G52660	0.5226	0.170541	-3.06437	0	P-loop containing nucleoside triphosphate hydrolases superfamily protein
AT1G52770	2.88143	0.902688	-3.19205	0	Phototropic-responsive NPH3 family protein
AT1G52870	53.8847	32.0429	-1.68164	0	Peroxisomal membrane 22 kDa (Mpv17/PMP22) family protein
AT1G53163	1.25934	0.663861	-1.89699	0	unknown protein; FUNCTIONS IN: molecular_function unknown; INVOLVED IN: biological_process unknown; LOCATED IN: cellular_component unknown; BEST Arabidopsis thaliana protein match is: unknown protein (TAIR:AT3G15250.1); Has 315 Blast hits to 216 proteins in 74 species: Archae - 0; Bacteria - 86; Metazoa - 43; Fungi - 52; Plants - 27; Viruses - 1; Other Eukaryotes - 106 (source: NCBI BLink).
AT1G53260	0.352607	0.20712	-1.70243	0	LOCATED IN: endomembrane system; BEST Arabidopsis thaliana protein match is: cobalt ion binding (TAIR:AT3G15000.1); Has 32763 Blast hits to 18534 proteins in 929 species: Archae - 22; Bacteria - 2420; Metazoa - 15140; Fungi - 5401; Plants - 5313; Viruses - 485; Other Eukaryotes - 3982 (source: NCBI BLink).
AT1G53270	0.840051	0.493443	-1.70243	0	ABC-2 type transporter family protein
AT1G53540	11.4924	4.35037	-2.6417	0	HSP20-like chaperones superfamily protein
AT1G53625	1.15907	0.378242	-3.06437	0	unknown protein; Has 29996 Blast hits to 6987 proteins in 655 species: Archae - 23; Bacteria - 6686; Metazoa - 10521; Fungi - 1178; Plants - 7439; Viruses - 681; Other Eukaryotes - 3468 (source: NCBI BLink).
AT1G53633	1.10082	0.215539	-5.10729	0	unknown protein; FUNCTIONS IN: molecular_function unknown; INVOLVED IN: biological_process unknown; LOCATED IN: cellular_component unknown; Has 5 Blast hits to 5 proteins in 2 species: Archae - 0; Bacteria - 0; Metazoa - 2; Fungi - 0; Plants - 3; Viruses - 0; Other Eukaryotes - 0 (source: NCBI BLink).
AT1G53635	1.56677	0.958661	-1.63433	0	unknown protein; FUNCTIONS IN: molecular_function unknown; INVOLVED IN: biological_process unknown; LOCATED IN: cellular_component unknown; Has 6 Blast hits to 6 proteins in 1 species: Archae - 0; Bacteria - 0; Metazoa - 0; Fungi - 0; Plants - 6; Viruses - 0; Other Eukaryotes - 0 (source: NCBI BLink).
AT1G53670	121.263	64.0359	-1.89367	0	ATMSRB1, MSRB1, methionine sulfoxide reductase B 1
AT1G53690	0.810563	0.396768	-2.04291	0	DNA directed RNA polymerase, 7 kDa subunit
AT1G53870	2.81286	0.917924	-3.06437	0.00124766	Protein of unknown function (DUF567)
AT1G53920	5.17245	3.15449	-1.63971	0	GLIP5, GDSL-motif lipase 5
AT1G54095	0.358894	0.117118	-3.06437	0	Protein of unknown function (DUF1677)
AT1G54217	1.88814	0.761138	-2.48068	0	Ribosomal protein L18ae family
AT1G54400	0.719522	0.176102	-4.08583	0	HSP20-like chaperones superfamily protein
AT1G54420	7.11197	4.01687	-1.77053	0	unknown protein; Has 9 Blast hits to 7 proteins in 2 species: Archae - 0; Bacteria - 0; Metazoa - 0; Fungi - 0; Plants - 3; Viruses - 0; Other Eukaryotes - 6 (source: NCBI BLink).
AT1G54540	2.41619	1.46432	-1.65005	0	Late embryogenesis abundant (LEA) hydroxyproline-rich glycoprotein family
AT1G54560	0.0432654	0.0211783	-2.04291	0	ATXIE, XIE, Myosin family protein with Dil domain
AT1G54930	0.280492	0.183066	-1.53219	0	GRF zinc finger / Zinc knuckle protein
AT1G54940	0.593154	0.0580694	-10.2146	0	PGSIP4, plant glycogenin-like starch initiation protein 4
AT1G55205	7.37996	4.59768	-1.60515	0	unknown protein; FUNCTIONS IN: molecular_function unknown; INVOLVED IN: biological_process unknown; LOCATED IN: chloroplast; BEST Arabidopsis thaliana protein match is: unknown protein (TAIR:AT3G13674.1); Has 137 Blast hits to 137 proteins in 11 species: Archae - 0; Bacteria - 0; Metazoa - 0; Fungi - 0; Plants - 137; Viruses - 0; Other Eukaryotes - 0 (source: NCBI BLink).
AT1G55290	0.157111	0.0769052	-2.04291	0	2-oxoglutarate (2OG) and Fe(II)-dependent oxygenase superfamily protein
AT1G55700	0.146021	0.0953021	-1.53219	0	Cysteine/Histidine-rich C1 domain family protein
AT1G55960	163.723	51.0583	-3.20659	0	Polyketide cyclase/dehydrase and lipid transport superfamily protein
AT1G55980	1.3466	0.277539	-4.85192	0.0228602	FAD/NAD(P)-binding oxidoreductase family protein
AT1G55990	8.03809	3.24027	-2.48068	0	glycine-rich protein
AT1G56060	1.13869	0.445909	-2.55364	0	unknown protein; BEST Arabidopsis thaliana protein match is: unknown protein (TAIR:AT2G32210.1); Has 180 Blast hits to 180 proteins in 22 species: Archae - 0; Bacteria - 0; Metazoa - 0; Fungi - 10; Plants - 170; Viruses - 0; Other Eukaryotes - 0 (source: NCBI BLink).
AT1G56250	0.43322	0.254472	-1.70243	0	AtPP2-B14, PP2-B14, phloem protein 2-B14
AT1G56540	0.2112	0.0590752	-3.5751	0	Disease resistance protein (TIR-NBS-LRR class) family
AT1G56630	0.817235	0.200017	-4.08583	0	alpha/beta-Hydrolases superfamily protein
AT1G57630	1.72186	0.936495	-1.83862	0	Toll-Interleukin-Resistance (TIR) domain family protein
AT1G57670	0.170608	0.0835122	-2.04291	0	Toll-Interleukin-Resistance (TIR) domain family protein
AT1G58037	0.181857	0.0593457	-3.06437	0	Cysteine/Histidine-rich C1 domain family protein
AT1G58280	12.6152	6.17511	-2.04291	0	Phosphoglycerate mutase family protein
AT1G58290	191.771	105.235	-1.82232	0	HEMA1, Glutamyl-tRNA reductase family protein
AT1G58420	0.402543	0.262725	-1.53219	0	Uncharacterised conserved protein UCP031279
AT1G58520	13.2375	7.19688	-1.83934	0	RXW8, lipases;hydrolases, acting on ester bonds
AT1G59218	1.17092	0.407581	-2.87285	0.00679403	Disease resistance protein (CC-NBS-LRR class) family
AT1G59510	2.948	1.771	-1.6646	0	CF9, Carbohydrate-binding protein
AT1G59590	4.95993	2.52125	-1.96725	0	ZCF37, ZCF37
AT1G60030	1.71719	0.840559	-2.04291	0	ATNAT7, NAT7, nucleobase-ascorbate transporter 7
AT1G60360	2.4218	1.48183	-1.63433	0	RING/U-box superfamily protein
AT1G60590	31.5617	11.4276	-2.76188	0	Pectin lyase-like superfamily protein
AT1G60740	3.52002	2.29739	-1.53219	0.0282359	Thioredoxin superfamily protein
AT1G60750	0.199988	0.0978934	-2.04291	0	NAD(P)-linked oxidoreductase superfamily protein
AT1G61340	2.24444	0.703133	-3.19205	0	F-box family protein
AT1G61550	0.199787	0.0651966	-3.06437	0	S-locus lectin protein kinase family protein
AT1G61667	3.89388	2.45063	-1.58893	0	Protein of unknown function, DUF538
AT1G61800	14.429	5.576	-2.58769	0	ATGPT2, GPT2, glucose-6-phosphate/phosphate translocator 2
AT1G61920	0.338887	0.165884	-2.04291	0	unknown protein; FUNCTIONS IN: molecular_function unknown; INVOLVED IN: biological_process unknown; LOCATED IN: endomembrane system; EXPRESSED IN: sperm cell, male gametophyte, pollen tube; EXPRESSED DURING: M germinated pollen stage; Has 3 Blast hits to 3 proteins in 1 species: Archae - 0; Bacteria - 0; Metazoa - 0; Fungi - 0; Plants - 3; Viruses - 0; Other Eukaryotes - 0 (source: NCBI BLink).
AT1G62180	199.976	115.085	-1.73763	0	APR2, APSR, ATAPR2, PRH, PRH43, 5'adenylylphosphosulfate reductase 2
AT1G62280	5.23749	2.56373	-2.04291	0	SLAH1, SLAC1 homologue 1
AT1G62320	0.38686	0.252489	-1.53219	0	ERD (early-responsive to dehydration stress) family protein
AT1G62960	33.4209	21.9706	-1.52116	0	ACS10, ACC synthase 10
AT1G62975	2.74546	1.70226	-1.61283	0	basic helix-loop-helix (bHLH) DNA-binding superfamily protein
AT1G63245	0.817235	0.400034	-2.04291	0	CLE14, CLAVATA3/ESR-RELATED 14
AT1G63320	0.6968	0.170541	-4.08583	0.0198039	Pentatricopeptide repeat (PPR) superfamily protein
AT1G63580	0.845569	0.236516	-3.5751	0	Receptor-like protein kinase-related family protein
AT1G64065	1.60288	0.908488	-1.76434	0	Late embryogenesis abundant (LEA) hydroxyproline-rich glycoprotein family
AT1G64100	2.84155	1.48888	-1.90851	0.00950773	pentatricopeptide (PPR) repeat-containing protein
AT1G64300	0.910954	0.535091	-1.70243	0	Protein kinase family protein
AT1G64340	0.322907	0.158062	-2.04291	0	unknown protein; BEST Arabidopsis thaliana protein match is: unknown protein (TAIR:AT5G41810.1); Has 30201 Blast hits to 17322 proteins in 780 species: Archae - 12; Bacteria - 1396; Metazoa - 17338; Fungi - 3422; Plants - 5037; Viruses - 0; Other Eukaryotes - 2996 (source: NCBI BLink).
AT1G64500	95.4326	54.0045	-1.76712	0	Glutaredoxin family protein
AT1G64590	3.10972	0.920398	-3.37867	0	NAD(P)-binding Rossmann-fold superfamily protein
AT1G64780	83.2874	30.8705	-2.69796	0	AMT1;2, ATAMT1;2, ammonium transporter 1;2
AT1G64940	0.969668	0.443006	-2.18884	0.00344235	CYP89A6, cytochrome P450, family 87, subfamily A, polypeptide 6
AT1G64970	14.3152	8.99949	-1.59067	4.62738e-05	G-TMT, TMT1, VTE4, gamma-tocopherol methyltransferase
AT1G65060	44.0405	23.7765	-1.85227	0	4CL3, 4-coumarate:CoA ligase 3
AT1G65390	3.43133	0.629859	-5.44777	0	ATPP2-A5, PP2-A5, phloem protein 2 A5
AT1G65490	35.7373	15.922	-2.24452	0	unknown protein; FUNCTIONS IN: molecular_function unknown; INVOLVED IN: biological_process unknown; LOCATED IN: endomembrane system; EXPRESSED IN: 22 plant structures; EXPRESSED DURING: 13 growth stages; BEST Arabidopsis thaliana protein match is: unknown protein (TAIR:AT1G65486.1); Has 23 Blast hits to 23 proteins in 2 species: Archae - 0; Bacteria - 0; Metazoa - 0; Fungi - 0; Plants - 23; Virus…
AT1G65570	0.99793	0.488483	-2.04291	0	Pectin lyase-like superfamily protein
AT1G65870	16.2006	7.16271	-2.2618	0	Disease resistance-responsive (dirigent-like protein) family protein
AT1G65910	1.2803	0.789178	-1.62231	0	anac028, NAC028, NAC domain containing protein 28
AT1G66100	51.8568	17.5955	-2.94716	0	Plant thionin
AT1G66230	5.60936	2.95067	-1.90105	0	AtMYB20, MYB20, myb domain protein 20
AT1G66330	55.5217	34.395	-1.61424	0	senescence-associated family protein
AT1G66390	3.52463	0.591531	-5.9585	0	ATMYB90, MYB90, PAP2, myb domain protein 90
AT1G66500	3.76815	1.94157	-1.94077	0.000355809	Pre-mRNA cleavage complex II
AT1G66540	6.63817	3.13575	-2.11693	0	Cytochrome P450 superfamily protein
AT1G66700	1.7949	0.492015	-3.64806	0	PXMT1, S-adenosyl-L-methionine-dependent methyltransferases superfamily protein
AT1G66840	22.334	13.7874	-1.61989	0	Plant protein of unknown function (DUF827)
AT1G66980	9.31317	5.86907	-1.58682	0	SNC4, suppressor of npr1-1 constitutive 4
AT1G67070	4.3122	2.72183	-1.5843	0	DIN9, PMI2, Mannose-6-phosphate isomerase, type I
AT1G67150	0.545571	0.267055	-2.04291	0	Plant protein of unknown function (DUF247)
AT1G67460	0.429048	0.180015	-2.3834	0	Minichromosome maintenance (MCM2/3/5) family protein
AT1G67640	0.374412	0.146619	-2.55364	0	Transmembrane amino acid transporter family protein
AT1G68150	5.01321	2.61227	-1.9191	0	ATWRKY9, WRKY9, WRKY DNA-binding protein 9
AT1G68200	0.64268	0.31459	-2.04291	0	Zinc finger C-x8-C-x5-C-x3-H type family protein
AT1G68240	0.692289	0.290463	-2.3834	0	basic helix-loop-helix (bHLH) DNA-binding superfamily protein
AT1G68290	4.08431	2.31025	-1.76791	0.00531134	ENDO 2, endonuclease 2
AT1G68440	58.1682	28.9823	-2.00703	0	unknown protein; BEST Arabidopsis thaliana protein match is: unknown protein (TAIR:AT1G25400.2); Has 86 Blast hits to 86 proteins in 29 species: Archae - 0; Bacteria - 6; Metazoa - 27; Fungi - 11; Plants - 24; Viruses - 0; Other Eukaryotes - 18 (source: NCBI BLink).
AT1G68450	1.88108	0.920781	-2.04291	0	VQ motif-containing protein
AT1G68825	1.41849	0.925792	-1.53219	0	DVL5, RTFL15, ROTUNDIFOLIA like 15
AT1G68850	4.99986	3.28871	-1.52031	0	Peroxidase superfamily protein
AT1G69160	25.8525	13.1496	-1.96603	0	unknown protein; BEST Arabidopsis thaliana protein match is: unknown protein (TAIR:AT3G13980.1); Has 173 Blast hits to 172 proteins in 54 species: Archae - 0; Bacteria - 0; Metazoa - 25; Fungi - 33; Plants - 84; Viruses - 2; Other Eukaryotes - 29 (source: NCBI BLink).
AT1G69430	0.371888	0.182038	-2.04291	0	unknown protein; BEST Arabidopsis thaliana protein match is: unknown protein (TAIR:AT1G26650.1); Has 216 Blast hits to 215 proteins in 17 species: Archae - 0; Bacteria - 0; Metazoa - 0; Fungi - 0; Plants - 216; Viruses - 0; Other Eukaryotes - 0 (source: NCBI BLink).
AT1G69480	1.1992	0.547872	-2.18884	0	EXS (ERD1/XPR1/SYG1) family protein
AT1G69490	7.04085	4.5953	-1.53219	0	ANAC029, ATNAP, NAP, NAC-like, activated by AP3/PI
AT1G69530	255.469	129.356	-1.97493	0	AT-EXP1, ATEXP1, ATEXPA1, ATHEXP ALPHA 1.2, EXP1, EXPA1, expansin A1
AT1G69710	0.0850848	0.0555317	-1.53219	0	Regulator of chromosome condensation (RCC1) family with FYVE zinc finger domain
AT1G69970	4.16618	2.26592	-1.83862	0	CLE26, CLAVATA3/ESR-RELATED 26
AT1G70000	19.5938	9.1474	-2.14201	0	myb-like transcription factor family protein
AT1G70260	5.63322	1.32889	-4.23905	0	nodulin MtN21 /EamA-like transporter family protein
AT1G70340	2.4792	1.6455	-1.50665	0.0416852	Plant protein of unknown function (DUF936)
AT1G70420	3.42393	1.96215	-1.74499	0	Protein of unknown function (DUF1645)
AT1G70440	1.24786	0.523563	-2.3834	0	SRO3, similar to RCD one 3
AT1G70680	0.333574	0.108856	-3.06437	0	Caleosin-related family protein
AT1G70700	36.5485	13.8757	-2.63398	0	JAZ9, TIFY7, TIFY domain/Divergent CCT motif family protein
AT1G70800	0.830912	0.542305	-1.53219	0	Calcium-dependent lipid-binding (CaLB domain) family protein
AT1G70860	1.86176	0.405034	-4.59656	0.00586515	Polyketide cyclase/dehydrase and lipid transport superfamily protein
AT1G70920	1.24477	0.562439	-2.21316	0	ATHB18, HB18, homeobox-leucine zipper protein 18
AT1G70985	23.7723	10.924	-2.17615	0	hydroxyproline-rich glycoprotein family protein
AT1G71030	42.7991	25.2386	-1.69578	0	ATMYBL2, MYBL2, MYB-like 2
AT1G71390	0.210815	0.123832	-1.70243	0	AtRLP11, RLP11, receptor like protein 11
AT1G71520	1.19426	0.501073	-2.3834	0	Integrase-type DNA-binding superfamily protein
AT1G72030	35.9665	21.0618	-1.70767	0	Acyl-CoA N-acyltransferases (NAT) superfamily protein
AT1G72240	2.26063	0.680968	-3.31974	0	unknown protein; BEST Arabidopsis thaliana protein match is: unknown protein (TAIR:AT1G22470.1); Has 65 Blast hits to 63 proteins in 13 species: Archae - 0; Bacteria - 0; Metazoa - 1; Fungi - 0; Plants - 64; Viruses - 0; Other Eukaryotes - 0 (source: NCBI BLink).
AT1G72280	2.30916	1.48872	-1.5511	0	AERO1, ERO1, endoplasmic reticulum oxidoreductins 1
AT1G72350	0.294204	0.144012	-2.04291	0	MADS-box transcription factor family protein
AT1G72660	0.760649	0.171847	-4.42631	0	P-loop containing nucleoside triphosphate hydrolases superfamily protein
AT1G72760	0.379347	0.139267	-2.72389	0	Protein kinase superfamily protein
AT1G72950	0.380145	0.148864	-2.55364	0	Disease resistance protein (TIR-NBS class)
AT1G73000	0.224901	0.110089	-2.04291	0	PYL3, RCAR13, PYR1-like 3
AT1G73010	16.0124	9.62129	-1.66427	0	ATPS2, PS2, phosphate starvation-induced gene 2
AT1G73220	0.962462	0.628163	-1.53219	0	1-Oct, AtOCT1, organic cation/carnitine transporter1
AT1G73280	1.79718	1.02633	-1.75107	0.0168646	scpl3, serine carboxypeptidase-like 3
AT1G73550	3.12014	1.07809	-2.89413	0	Bifunctional inhibitor/lipid-transfer protein/seed storage 2S albumin superfamily protein
AT1G73600	169.974	73.2884	-2.31924	3.50862e-07	S-adenosyl-L-methionine-dependent methyltransferases superfamily protein
AT1G73700	1.22359	0.539047	-2.2699	0	MATE efflux family protein
AT1G73780	5.01485	2.2911	-2.18884	0	Bifunctional inhibitor/lipid-transfer protein/seed storage 2S albumin superfamily protein
AT1G73805	0.7638	0.460157	-1.65987	0	Calmodulin binding protein-like
AT1G73870	55.7945	18.5125	-3.01388	0	B-box type zinc finger protein with CCT domain
AT1G73910	0.680096	0.221936	-3.06437	0	ARP4A, ATARP4A, actin-related proteins 4A
AT1G74080	0.504763	0.211783	-2.3834	0	ATMYB122, MYB122, myb domain protein 122
AT1G74290	1.51254	0.783937	-1.92942	0.0121217	alpha/beta-Hydrolases superfamily protein
AT1G74360	2.04559	1.32606	-1.54261	0	Leucine-rich repeat protein kinase family protein
AT1G74460	6.21524	2.85906	-2.17387	0	GDSL-like Lipase/Acylhydrolase superfamily protein
AT1G74770	8.21515	4.43214	-1.85354	0	zinc ion binding
AT1G74870	1.94853	1.11277	-1.75107	0	RING/U-box superfamily protein
AT1G75100	26.49	14.545	-1.82125	0	JAC1, J-domain protein required for chloroplast accumulation response 1
AT1G75260	2.85782	1.36913	-2.08733	0	oxidoreductases, acting on NADH or NADPH
AT1G75388	7.42243	3.70741	-2.00206	0.0114397	CPuORF5, conserved peptide upstream open reading frame 5
AT1G75490	1.89524	0.887378	-2.13577	0	Integrase-type DNA-binding superfamily protein
AT1G75550	3.54621	2.31448	-1.53219	0	glycine-rich protein
AT1G75700	1.33729	0.3273	-4.08583	0	HVA22G, HVA22-like protein G
AT1G75770	5.18356	3.38312	-1.53219	0	unknown protein; Has 6 Blast hits to 5 proteins in 2 species: Archae - 0; Bacteria - 0; Metazoa - 0; Fungi - 0; Plants - 6; Viruses - 0; Other Eukaryotes - 0 (source: NCBI BLink).
AT1G76080	244.562	158.688	-1.54115	0	ATCDSP32, CDSP32, chloroplastic drought-induced stress protein of 32 kD
AT1G76130	16.4491	9.45351	-1.74	0	AMY2, ATAMY2, alpha-amylase-like 2
AT1G76430	0.2613	0.102324	-2.55364	0	PHT1;9, phosphate transporter 1;9
AT1G76470	0.16453	0.080537	-2.04291	0	NAD(P)-binding Rossmann-fold superfamily protein
AT1G76570	16.1882	10.504	-1.54115	0	Chlorophyll A-B binding family protein
AT1G76705	1.67778	0.447964	-3.74534	0.0100505	calmodulin binding
AT1G76800	3.68514	1.60343	-2.29828	0	Vacuolar iron transporter (VIT) family protein
AT1G78050	6.07401	3.69303	-1.64472	0	PGM, phosphoglycerate/bisphosphoglycerate mutase
AT1G78230	15.7919	9.69964	-1.62809	0	Outer arm dynein light chain 1 protein
AT1G78290	12.5772	4.71312	-2.66856	0	SNRK2-8, SNRK2.8, SRK2C, Protein kinase superfamily protein
AT1G78340	9.17083	4.43367	-2.06845	0.000152381	ATGSTU22, GSTU22, glutathione S-transferase TAU 22
AT1G78440	1.46021	0.555929	-2.6266	0	ATGA2OX1, GA2OX1, Arabidopsis thaliana gibberellin 2-oxidase 1
AT1G78450	4.16133	1.92379	-2.16309	0	SOUL heme-binding family protein
AT1G78600	22.3604	14.7762	-1.51327	0	DBB3, LZF1, STH3, light-regulated zinc finger protein 1
AT1G78780	3.24962	1.06045	-3.06437	0.00188502	pathogenesis-related family protein
AT1G78990	1.52425	0.568469	-2.68133	0	HXXXD-type acyl-transferase family protein
AT1G79270	29.3057	18.7426	-1.56358	0	ECT8, evolutionarily conserved C-terminal region 8
AT1G79330	0.991415	0.522625	-1.89699	0	AMC6, ATMC5, ATMCP2B, MC5, metacaspase 5
AT1G79450	2.21215	1.42316	-1.55439	0	ALIS5, ALA-interacting subunit 5
AT1G79510	7.94976	4.7307	-1.68046	0.00989279	Uncharacterized conserved protein (DUF2358)
AT1G80130	10.2544	5.86784	-1.74755	0	Tetratricopeptide repeat (TPR)-like superfamily protein
AT1G80160	0.309327	0.100943	-3.06437	0	Lactoylglutathione lyase / glyoxalase I family protein
AT1G80745	1.05259	0.343492	-3.06437	0	Transcription factor TFIIIC, tau55-related protein
AT1G80760	22.2019	13.5546	-1.63796	0	NIP6, NIP6;1, NLM7, NOD26-like intrinsic protein 6;1
AT2G01275	2.06862	1.35011	-1.53219	0	RING/FYVE/PHD zinc finger superfamily protein
AT2G01580	0.575951	0.338312	-1.70243	0	unknown protein; BEST Arabidopsis thaliana protein match is: unknown protein (TAIR:AT3G07510.2); Has 129 Blast hits to 129 proteins in 12 species: Archae - 0; Bacteria - 0; Metazoa - 0; Fungi - 0; Plants - 129; Viruses - 0; Other Eukaryotes - 0 (source: NCBI BLink).
AT2G01890	9.81166	3.99591	-2.45543	0	ATPAP8, PAP8, purple acid phosphatase 8
AT2G01900	3.51653	2.25338	-1.56056	0	DNAse I-like superfamily protein
AT2G02250	0.517156	0.303776	-1.70243	0	AtPP2-B2, PP2-B2, phloem protein 2-B2
AT2G02310	0.537305	0.105204	-5.10729	0	AtPP2-B6, PP2-B6, phloem protein 2-B6
AT2G02498	0.446265	0.218445	-2.04291	0	unknown protein; FUNCTIONS IN: molecular_function unknown; INVOLVED IN: biological_process unknown; LOCATED IN: endomembrane system; BEST Arabidopsis thaliana protein match is: unknown protein (TAIR:AT2G02490.1); Has 97 Blast hits to 69 proteins in 24 species: Archae - 0; Bacteria - 0; Metazoa - 9; Fungi - 10; Plants - 45; Viruses - 0; Other Eukaryotes - 33 (source: NCBI BLink).
AT2G03130	0.894541	0.291916	-3.06437	0	Ribosomal protein L12/ ATP-dependent Clp protease adaptor protein ClpS family protein
AT2G03210	0.122585	0.0600051	-2.04291	0	ATFUT2, FUT2, fucosyltransferase 2
AT2G03600	0.27794	0.0680253	-4.08583	0.0377496	ATUPS3, UPS3, ureide permease 3
AT2G03760	39.134	18.46	-2.11993	0	AtSOT1, AtSOT12, ATST1, RAR047, SOT12, ST, ST1, sulphotransferase 12
AT2G04039	66.9177	41.234	-1.62288	0	unknown protein; FUNCTIONS IN: molecular_function unknown; LOCATED IN: chloroplast; EXPRESSED IN: 21 plant structures; EXPRESSED DURING: 13 growth stages; CONTAINS InterPro DOMAIN/s: Protein of unknown function DUF2996 (InterPro:IPR021374); Has 159 Blast hits to 159 proteins in 52 species: Archae - 0; Bacteria - 76; Metazoa - 0; Fungi - 0; Plants - 38; Viruses - 0; Other Eukaryotes - 45 (source: …
AT2G04040	15.2611	9.32997	-1.63571	0	ATDTX1, TX1, MATE efflux family protein
AT2G04050	24.8408	13.9257	-1.78381	1.061e-05	MATE efflux family protein
AT2G04090	0.207728	0.135576	-1.53219	0	MATE efflux family protein
AT2G04430	3.31305	2.1941	-1.50998	0	atnudt5, NUDT5, nudix hydrolase homolog 5
AT2G04680	1.00733	0.657447	-1.53219	0	Cysteine/Histidine-rich C1 domain family protein
AT2G05070	2848.33	1662.32	-1.71346	3.71104e-05	LHCB2, LHCB2.2, photosystem II light harvesting complex gene 2.2
AT2G05185	4.20983	0.710586	-5.92445	0.0082908	unknown protein; FUNCTIONS IN: molecular_function unknown; INVOLVED IN: biological_process unknown; LOCATED IN: chloroplast; BEST Arabidopsis thaliana protein match is: unknown protein (TAIR:AT5G22608.1); Has 35333 Blast hits to 34131 proteins in 2444 species: Archae - 798; Bacteria - 22429; Metazoa - 974; Fungi - 991; Plants - 531; Viruses - 0; Other Eukaryotes - 9610 (source: NCBI BLink).
AT2G05250	9.16345	4.31428	-2.12398	0.014564	DNAJ heat shock N-terminal domain-containing protein
AT2G07675	32.0473	13.6297	-2.35128	0.00862142	Ribosomal protein S12/S23 family protein
AT2G07681	1.04018	0.636457	-1.63433	0.0152681	Cytochrome C assembly protein
AT2G07684	6.26178	3.503	-1.78755	0	unknown protein; Has 30201 Blast hits to 17322 proteins in 780 species: Archae - 12; Bacteria - 1396; Metazoa - 17338; Fungi - 3422; Plants - 5037; Viruses - 0; Other Eukaryotes - 2996 (source: NCBI BLink).
AT2G07739	13.4047	5.02242	-2.66897	0.0200708	Ycf1 protein
AT2G07806	0.777252	0.475578	-1.63433	0	unknown protein; FUNCTIONS IN: molecular_function unknown; INVOLVED IN: biological_process unknown; LOCATED IN: cellular_component unknown; Has 1 Blast hits to 1 proteins in 1 species: Archae - 0; Bacteria - 0; Metazoa - 0; Fungi - 0; Plants - 1; Viruses - 0; Other Eukaryotes - 0 (source: NCBI BLink).
AT2G11810	4.0033	1.00949	-3.96566	0	ATMGD3, MGD3, MGDC, monogalactosyldiacylglycerol synthase type C
AT2G13360	792.095	494.31	-1.60243	0	AGT, AGT1, SGAT, alanine:glyoxylate aminotransferase
AT2G13680	0.301653	0.196877	-1.53219	0	ATGSL02, CALS5, GLS2, callose synthase 5
AT2G14510	1.02836	0.559311	-1.83862	0	Leucine-rich repeat protein kinase family protein
AT2G14960	0.915818	0.566261	-1.61731	0	GH3.1, Auxin-responsive GH3 family protein
AT2G15020	35.185	10.587	-3.3234	0	unknown protein; BEST Arabidopsis thaliana protein match is: unknown protein (TAIR:AT5G64190.1); Has 72 Blast hits to 72 proteins in 10 species: Archae - 0; Bacteria - 0; Metazoa - 0; Fungi - 0; Plants - 72; Viruses - 0; Other Eukaryotes - 0 (source: NCBI BLink).
AT2G15080	2.01049	1.17508	-1.71094	0	AtRLP19, RLP19, receptor like protein 19
AT2G15300	2.44348	1.47878	-1.65236	0	Leucine-rich repeat protein kinase family protein
AT2G15310	6.93598	4.37794	-1.5843	0	ARFB1A, ATARFB1A, ADP-ribosylation factor B1A
AT2G15440	4.23915	2.71353	-1.56223	0	Protein of unknown function (DUF579)
AT2G16060	67.4917	40.244	-1.67706	0	AHB1, ARATH GLB1, ATGLB1, GLB1, HB1, NSHB1, hemoglobin 1
AT2G16385	2.77358	1.62919	-1.70243	0	unknown protein; FUNCTIONS IN: molecular_function unknown; INVOLVED IN: biological_process unknown; LOCATED IN: endomembrane system; BEST Arabidopsis thaliana protein match is: unknown protein (TAIR:AT4G34600.1); Has 35333 Blast hits to 34131 proteins in 2444 species: Archae - 798; Bacteria - 22429; Metazoa - 974; Fungi - 991; Plants - 531; Viruses - 0; Other Eukaryotes - 9610 (source: NCBI BLink…
AT2G16980	1.08612	0.559633	-1.94077	0	Major facilitator superfamily protein
AT2G17055	0.724774	0.473033	-1.53219	0	Toll-Interleukin-Resistance (TIR) domain family protein
AT2G17060	0.415109	0.216741	-1.91523	0	Disease resistance protein (TIR-NBS-LRR class) family
AT2G17660	2.30381	1.35325	-1.70243	0	RPM1-interacting protein 4 (RIN4) family protein
AT2G17770	0.93059	0.546625	-1.70243	0	ATBZIP27, BZIP27, FDP, basic region/leucine zipper motif 27
AT2G17940	0.36685	0.239429	-1.53219	0	Plant protein of unknown function (DUF827)
AT2G18180	0.177628	0.0579655	-3.06437	0	Sec14p-like phosphatidylinositol transfer family protein
AT2G18193	29.3143	15.5235	-1.88838	0	P-loop containing nucleoside triphosphate hydrolases superfamily protein
AT2G19410	0.206347	0.0404024	-5.10729	0	U-box domain-containing protein kinase family protein
AT2G19500	0.178693	0.0583132	-3.06437	0	ATCKX2, CKX2, cytokinin oxidase 2
AT2G19650	13.1039	7.03507	-1.86266	0	Cysteine/Histidine-rich C1 domain family protein
AT2G19970	9.17173	5.07513	-1.80719	0	CAP (Cysteine-rich secretory proteins, Antigen 5, and Pathogenesis-related 1 protein) superfamily protein
AT2G20030	0.761847	0.414357	-1.83862	0	RING/U-box superfamily protein
AT2G20510	0.839696	0.274019	-3.06437	0	ATTIM44-1, TIM44-1, translocase inner membrane subunit 44-1
AT2G20770	1.60255	0.753065	-2.12804	0	GCL2, GCR2-like 2
AT2G20835	5.46355	2.79067	-1.95779	0	unknown protein; BEST Arabidopsis thaliana protein match is: unknown protein (TAIR:AT3G15534.1); Has 66 Blast hits to 66 proteins in 12 species: Archae - 0; Bacteria - 0; Metazoa - 0; Fungi - 0; Plants - 66; Viruses - 0; Other Eukaryotes - 0 (source: NCBI BLink).
AT2G20870	1.64349	0.938562	-1.75107	0	cell wall protein precursor, putative
AT2G21320	36.9344	14.9551	-2.46969	0	B-box zinc finger family protein
AT2G21650	8.89441	2.84975	-3.12112	0	ATRL2, MEE3, RSM1, Homeodomain-like superfamily protein
AT2G21900	0.815222	0.319239	-2.55364	0	ATWRKY59, WRKY59, WRKY DNA-binding protein 59
AT2G22122	16.3972	9.09655	-1.80257	0	unknown protein; Has 35333 Blast hits to 34131 proteins in 2444 species: Archae - 798; Bacteria - 22429; Metazoa - 974; Fungi - 991; Plants - 531; Viruses - 0; Other Eukaryotes - 9610 (source: NCBI BLink).
AT2G22200	2.4517	1.42512	-1.72035	0	Integrase-type DNA-binding superfamily protein
AT2G22240	40.7681	22.0861	-1.84587	0	ATIPS2, ATMIPS2, MIPS2, myo-inositol-1-phosphate synthase 2
AT2G22510	16.2555	7.16131	-2.2699	0	hydroxyproline-rich glycoprotein family protein
AT2G22590	6.64109	1.7043	-3.89667	0	UDP-Glycosyltransferase superfamily protein
AT2G22810	0.62712	0.341081	-1.83862	0	ACC4, ACS4, ATACS4, 1-aminocyclopropane-1-carboxylate synthase 4
AT2G22980	2.81237	1.51712	-1.85376	0	SCPL13, serine carboxypeptidase-like 13
AT2G22990	96.7391	61.9631	-1.56124	7.52213e-07	SCPL8, SNG1, sinapoylglucose 1
AT2G23000	19.1608	8.96017	-2.13845	1.0892e-05	scpl10, serine carboxypeptidase-like 10
AT2G23030	2.73815	1.4814	-1.84835	0	SNRK2-9, SNRK2.9, SNF1-related protein kinase 2.9
AT2G23040	2.87809	1.76102	-1.63433	0	unknown protein; Has 8 Blast hits to 8 proteins in 3 species: Archae - 0; Bacteria - 0; Metazoa - 0; Fungi - 0; Plants - 8; Viruses - 0; Other Eukaryotes - 0 (source: NCBI BLink).
AT2G23060	0.347668	0.204219	-1.70243	0	Acyl-CoA N-acyltransferases (NAT) superfamily protein
AT2G23130	48.3527	31.6786	-1.52635	0	AGP17, ATAGP17, arabinogalactan protein 17
AT2G23348	0.839696	0.411028	-2.04291	0	unknown protein; FUNCTIONS IN: molecular_function unknown; INVOLVED IN: biological_process unknown; LOCATED IN: endomembrane system; Has 3 Blast hits to 3 proteins in 2 species: Archae - 0; Bacteria - 0; Metazoa - 0; Fungi - 0; Plants - 3; Viruses - 0; Other Eukaryotes - 0 (source: NCBI BLink).
AT2G23410	0.843062	0.458529	-1.83862	0.0198039	ACPT, CPT, cis-prenyltransferase
AT2G23540	8.54849	5.57928	-1.53219	0	GDSL-like Lipase/Acylhydrolase superfamily protein
AT2G23840	14.2501	8.3168	-1.71341	0	HNH endonuclease
AT2G23910	3.78864	2.39543	-1.58161	0	NAD(P)-binding Rossmann-fold superfamily protein
AT2G23960	1.44475	0.514329	-2.80901	0	Class I glutamine amidotransferase-like superfamily protein
AT2G24310	1.37789	0.843089	-1.63433	0	unknown protein; BEST Arabidopsis thaliana protein match is: unknown protein (TAIR:AT5G47170.1); Has 9168 Blast hits to 2316 proteins in 376 species: Archae - 2; Bacteria - 1905; Metazoa - 1700; Fungi - 1409; Plants - 76; Viruses - 48; Other Eukaryotes - 4028 (source: NCBI BLink).
AT2G24592	11.7445	7.31674	-1.60515	0	unknown protein; LOCATED IN: endomembrane system; Has 30201 Blast hits to 17322 proteins in 780 species: Archae - 12; Bacteria - 1396; Metazoa - 17338; Fungi - 3422; Plants - 5037; Viruses - 0; Other Eukaryotes - 2996 (source: NCBI BLink).
AT2G25160	1.4463	0.435667	-3.31974	0	CYP82F1, cytochrome P450, family 82, subfamily F, polypeptide 1
AT2G25510	277.957	162.718	-1.70821	0	unknown protein; Has 2 Blast hits to 2 proteins in 1 species: Archae - 0; Bacteria - 0; Metazoa - 0; Fungi - 0; Plants - 2; Viruses - 0; Other Eukaryotes - 0 (source: NCBI BLink).
AT2G26170	13.3413	8.02931	-1.66157	2.85955e-05	CYP711A1, MAX1, cytochrome P450, family 711, subfamily A, polypeptide 1
AT2G26267	2.87809	1.87842	-1.53219	0	unknown protein; Has 30201 Blast hits to 17322 proteins in 780 species: Archae - 12; Bacteria - 1396; Metazoa - 17338; Fungi - 3422; Plants - 5037; Viruses - 0; Other Eukaryotes - 2996 (source: NCBI BLink).
AT2G26290	1.66092	0.919059	-1.80719	0	ARSK1, root-specific kinase 1
AT2G26480	1.28252	0.528664	-2.42596	0	UGT76D1, UDP-glucosyl transferase 76D1
AT2G26750	2.85055	1.20929	-2.35721	0.00843897	alpha/beta-Hydrolases superfamily protein
AT2G26820	2.56795	0.977668	-2.6266	0	ATPP2-A3, PP2-A3, phloem protein 2-A3
AT2G27035	2.39583	0.912141	-2.6266	0	AtENODL20, ENODL20, early nodulin-like protein 20
AT2G27220	0.133102	0.0651529	-2.04291	0	BLH5, BEL1-like homeodomain 5
AT2G27420	33.452	7.5004	-4.46003	0	Cysteine proteinases superfamily protein
AT2G28105	3.86088	2.42294	-1.59347	0.0288762	CONTAINS InterPro DOMAIN/s: Nucleic acid-binding, OB-fold-like (InterPro:IPR016027), Replication factor A, C-terminal (InterPro:IPR013955); Has 20 Blast hits to 20 proteins in 10 species: Archae - 0; Bacteria - 0; Metazoa - 2; Fungi - 0; Plants - 18; Viruses - 0; Other Eukaryotes - 0 (source: NCBI BLink).
AT2G28160	9.96317	5.12492	-1.94406	0	ATBHLH029, ATBHLH29, ATFIT1, BHLH029, FIT1, FRU, FER-like regulator of iron uptake
AT2G28210	0.674552	0.396229	-1.70243	0	ACA2, ATACA2, alpha carbonic anhydrase 2
AT2G28305	32.7892	10.6095	-3.09056	0	ATLOG1, LOG1, Putative lysine decarboxylase family protein
AT2G28460	0.819542	0.464505	-1.76434	0	Cysteine/Histidine-rich C1 domain family protein
AT2G28780	16.0263	9.7358	-1.64612	0	unknown protein; INVOLVED IN: biological_process unknown; LOCATED IN: mitochondrion; EXPRESSED IN: inflorescence meristem, root, flower; EXPRESSED DURING: petal differentiation and expansion stage; CONTAINS InterPro DOMAIN/s: Protein of unknown function DUF939, bacterial (InterPro:IPR010343); BEST Arabidopsis thaliana protein match is: unknown protein (TAIR:AT3G09450.1); Has 671 Blast hits to 667…
AT2G28970	0.799062	0.452897	-1.76434	0	Leucine-rich repeat protein kinase family protein
AT2G29060	2.10388	1.34327	-1.56623	0	GRAS family transcription factor
AT2G29090	16.6412	2.90394	-5.73055	0	CYP707A2, cytochrome P450, family 707, subfamily A, polypeptide 2
AT2G29170	5.78707	2.68366	-2.15641	0	NAD(P)-binding Rossmann-fold superfamily protein
AT2G29290	53.4387	35.3169	-1.51312	0	NAD(P)-binding Rossmann-fold superfamily protein
AT2G29300	7.28156	4.29336	-1.696	0	NAD(P)-binding Rossmann-fold superfamily protein
AT2G29310	29.6678	15.2189	-1.9494	3.05162e-05	NAD(P)-binding Rossmann-fold superfamily protein
AT2G29320	23.1197	11.5704	-1.99818	2.86948e-05	NAD(P)-binding Rossmann-fold superfamily protein
AT2G29840	0.337735	0.110213	-3.06437	0	RING/U-box superfamily protein
AT2G30040	7.073	3.1293	-2.26025	0	MAPKKK14, mitogen-activated protein kinase kinase kinase 14
AT2G30395	2.15596	1.40711	-1.53219	0	ATOFP17, OFP17, ovate family protein 17
AT2G30400	0.29968	0.19559	-1.53219	0	ATOFP2, OFP2, ovate family protein 2
AT2G30520	199.158	121.779	-1.63541	0	RPT2, Phototropic-responsive NPH3 family protein
AT2G30660	1.21003	0.557466	-2.1706	0	ATP-dependent caseinolytic (Clp) protease/crotonase family protein
AT2G30690	0.260957	0.127737	-2.04291	0	Protein of unknown function, DUF593
AT2G30790	3.19592	1.94201	-1.64568	0	PSBP-2, photosystem II subunit P-2
AT2G30942	4.52364	1.99288	-2.2699	0	Protein of unknown function (DUF3317)
AT2G31305	10.5008	6.80306	-1.54354	0	INH3, inhibitor-3
AT2G31380	84.9074	47.6104	-1.78338	1.47638e-06	STH, salt tolerance homologue
AT2G31750	100.161	63.9767	-1.56559	7.08582e-06	UGT74D1, UDP-glucosyl transferase 74D1
AT2G31910	0.238401	0.0777977	-3.06437	0	ATCHX21, CHX21, cation/H+ exchanger 21
AT2G32020	8.70754	2.74988	-3.16652	0	Acyl-CoA N-acyltransferases (NAT) superfamily protein
AT2G32030	2.97424	1.11991	-2.65579	0	Acyl-CoA N-acyltransferases (NAT) superfamily protein
AT2G32150	18.2722	9.42413	-1.93888	0	Haloacid dehalogenase-like hydrolase (HAD) superfamily protein
AT2G32160	1.59842	0.563344	-2.83738	0	S-adenosyl-L-methionine-dependent methyltransferases superfamily protein
AT2G32190	1.77575	0.724353	-2.4515	0	unknown protein; BEST Arabidopsis thaliana protein match is: unknown protein (TAIR:AT2G32210.1); Has 218 Blast hits to 218 proteins in 24 species: Archae - 0; Bacteria - 0; Metazoa - 0; Fungi - 16; Plants - 202; Viruses - 0; Other Eukaryotes - 0 (source: NCBI BLink).
AT2G32200	0.817235	0.400034	-2.04291	0	unknown protein; BEST Arabidopsis thaliana protein match is: unknown protein (TAIR:AT2G32210.1); Has 131 Blast hits to 131 proteins in 14 species: Archae - 0; Bacteria - 0; Metazoa - 0; Fungi - 1; Plants - 130; Viruses - 0; Other Eukaryotes - 0 (source: NCBI BLink).
AT2G32210	2.55473	1.66738	-1.53219	0	unknown protein; BEST Arabidopsis thaliana protein match is: unknown protein (TAIR:AT2G32190.1); Has 214 Blast hits to 214 proteins in 21 species: Archae - 0; Bacteria - 0; Metazoa - 1; Fungi - 10; Plants - 203; Viruses - 0; Other Eukaryotes - 0 (source: NCBI BLink).
AT2G32487	3.83375	2.25193	-1.70243	0	unknown protein; FUNCTIONS IN: molecular_function unknown; INVOLVED IN: biological_process unknown; LOCATED IN: endomembrane system; Has 1 Blast hits to 1 proteins in 1 species: Archae - 0; Bacteria - 0; Metazoa - 0; Fungi - 0; Plants - 1; Viruses - 0; Other Eukaryotes - 0 (source: NCBI BLink).
AT2G32530	14.2494	7.27654	-1.95826	0.000244556	ATCSLB03, ATCSLB3, CSLB03, cellulose synthase-like B3
AT2G32540	15.8485	9.47223	-1.67316	0.000303374	ATCSLB04, ATCSLB4, CSLB04, CSLB04, cellulose synthase-like B4
AT2G32550	3.0552	1.33809	-2.28326	0	Cell differentiation, Rcd1-like protein
AT2G32660	0.463794	0.288942	-1.60515	0	AtRLP22, RLP22, receptor like protein 22
AT2G32740	0.141143	0.069089	-2.04291	0	ATGT13, GT13, galactosyltransferase 13
AT2G32960	10.819	5.17816	-2.08934	0	Phosphotyrosine protein phosphatases superfamily protein
AT2G33385	0.632446	0.15479	-4.08583	0	arpc2b, actin-related protein C2B
AT2G33880	0.130051	0.0636596	-2.04291	0	HB-3, STIP, WOX9, homeobox-3
AT2G34080	2.3935	1.20711	-1.98283	0.00772212	Cysteine proteinases superfamily protein
AT2G34185	0.328245	0.160675	-2.04291	0	unknown protein; Has 35333 Blast hits to 34131 proteins in 2444 species: Archae - 798; Bacteria - 22429; Metazoa - 974; Fungi - 991; Plants - 531; Viruses - 0; Other Eukaryotes - 9610 (source: NCBI BLink).
AT2G34430	804.991	375.717	-2.14254	2.94319e-05	LHB1B1, LHCB1.4, light-harvesting chlorophyll-protein complex II subunit B1
AT2G34600	0.586671	0.287173	-2.04291	0	JAZ7, TIFY5B, jasmonate-zim-domain protein 7
AT2G34610	0.440915	0.258992	-1.70243	0	unknown protein; BEST Arabidopsis thaliana protein match is: unknown protein (TAIR:AT1G30190.1); Has 342 Blast hits to 279 proteins in 74 species: Archae - 0; Bacteria - 7; Metazoa - 76; Fungi - 18; Plants - 51; Viruses - 0; Other Eukaryotes - 190 (source: NCBI BLink).
AT2G34910	2.16669	1.31659	-1.64568	0.00225989	BEST Arabidopsis thaliana protein match is: root hair specific 4 (TAIR:AT1G30850.1); Has 43 Blast hits to 43 proteins in 9 species: Archae - 0; Bacteria - 0; Metazoa - 0; Fungi - 0; Plants - 43; Viruses - 0; Other Eukaryotes - 0 (source: NCBI BLink).
AT2G34925	3.34699	2.18445	-1.53219	0	CLE42, CLAVATA3/ESR-RELATED 42
AT2G35290	1.76737	0.943769	-1.87267	0	unknown protein; Has 39 Blast hits to 39 proteins in 10 species: Archae - 0; Bacteria - 0; Metazoa - 0; Fungi - 0; Plants - 39; Viruses - 0; Other Eukaryotes - 0 (source: NCBI BLink).
AT2G35700	5.77093	3.48952	-1.65379	0	ATERF38, ERF38, ERF family protein 38
AT2G35730	0.800758	0.195984	-4.08583	0	Heavy metal transport/detoxification superfamily protein
AT2G35770	2.11128	1.25268	-1.6854	0	scpl28, serine carboxypeptidase-like 28
AT2G35960	61.1402	40.3958	-1.51353	0	NHL12, NDR1/HIN1-like 12
AT2G35980	1.34788	0.439856	-3.06437	0	ATNHL10, NHL10, YLS9, Late embryogenesis abundant (LEA) hydroxyproline-rich glycoprotein family
AT2G36295	0.719522	0.176102	-4.08583	0	unknown protein; Has 35333 Blast hits to 34131 proteins in 2444 species: Archae - 798; Bacteria - 22429; Metazoa - 974; Fungi - 991; Plants - 531; Viruses - 0; Other Eukaryotes - 9610 (source: NCBI BLink).
AT2G36540	0.397176	0.129611	-3.06437	0	Haloacid dehalogenase-like hydrolase (HAD) superfamily protein
AT2G36610	1.06768	0.174208	-6.12874	0	ATHB22, HB22, homeobox protein 22
AT2G36630	43.549	16.9555	-2.56842	0	Sulfite exporter TauE/SafE family protein
AT2G36660	0.750332	0.3428	-2.18884	0	PAB7, poly(A) binding protein 7
AT2G36790	7.75642	3.24607	-2.38948	0.00414015	UGT73C6, UDP-glucosyl transferase 73C6
AT2G36970	12.4597	7.9443	-1.56838	0	UDP-Glycosyltransferase superfamily protein
AT2G36985	2.39841	0.704407	-3.40486	0	DVL16, ROT4, DVL family protein
AT2G37040	225.197	110.425	-2.03936	7.94104e-07	ATPAL1, PAL1, PHE ammonia lyase 1
AT2G37370	0.254709	0.0831194	-3.06437	0	unknown protein; BEST Arabidopsis thaliana protein match is: unknown protein (TAIR:AT5G13560.1); Has 30201 Blast hits to 17322 proteins in 780 species: Archae - 12; Bacteria - 1396; Metazoa - 17338; Fungi - 3422; Plants - 5037; Viruses - 0; Other Eukaryotes - 2996 (source: NCBI BLink).
AT2G37430	1.60152	0.335973	-4.7668	0	C2H2 and C2HC zinc fingers superfamily protein
AT2G37440	1.49553	0.576771	-2.59293	0	DNAse I-like superfamily protein
AT2G37460	22.2556	12.7376	-1.74723	0	nodulin MtN21 /EamA-like transporter family protein
AT2G37610	1.22585	0.800067	-1.53219	0	unknown protein; Has 21 Blast hits to 21 proteins in 5 species: Archae - 0; Bacteria - 0; Metazoa - 0; Fungi - 0; Plants - 21; Viruses - 0; Other Eukaryotes - 0 (source: NCBI BLink).
AT2G37700	1.2691	0.745462	-1.70243	0	Fatty acid hydroxylase superfamily
AT2G37720	0.651108	0.191229	-3.40486	0	TBL15, TRICHOME BIREFRINGENCE-LIKE 15
AT2G37740	0.325554	0.212477	-1.53219	0	ATZFP10, ZFP10, zinc-finger protein 10
AT2G37750	12.7166	8.35649	-1.52176	0	unknown protein; Has 21 Blast hits to 21 proteins in 7 species: Archae - 0; Bacteria - 0; Metazoa - 0; Fungi - 0; Plants - 21; Viruses - 0; Other Eukaryotes - 0 (source: NCBI BLink).
AT2G37900	1.09177	0.337528	-3.23461	0	Major facilitator superfamily protein
AT2G37925	1.24637	0.610093	-2.04291	0	COPT4, copper transporter 4
AT2G37970	72.4209	46.1516	-1.5692	2.0474e-05	SOUL-1, SOUL heme-binding family protein
AT2G38060	0.697208	0.398161	-1.75107	0	PHT4;2, phosphate transporter 4;2
AT2G38210	57.4706	32.2118	-1.78415	0.00408602	PDX1L4, putative PDX1-like protein 4
AT2G38430	1.57235	1.00056	-1.57147	0	unknown protein; BEST Arabidopsis thaliana protein match is: unknown protein (TAIR:AT3G54310.1); Has 35333 Blast hits to 34131 proteins in 2444 species: Archae - 798; Bacteria - 22429; Metazoa - 974; Fungi - 991; Plants - 531; Viruses - 0; Other Eukaryotes - 9610 (source: NCBI BLink).
AT2G38600	0.788048	0.385747	-2.04291	0	HAD superfamily, subfamily IIIB acid phosphatase
AT2G38823	4.61296	1.24192	-3.71439	0	unknown protein; BEST Arabidopsis thaliana protein match is: unknown protein (TAIR:AT3G54520.1); Has 35333 Blast hits to 34131 proteins in 2444 species: Archae - 798; Bacteria - 22429; Metazoa - 974; Fungi - 991; Plants - 531; Viruses - 0; Other Eukaryotes - 9610 (source: NCBI BLink).
AT2G39040	1.71056	0.637954	-2.68133	0	Peroxidase superfamily protein
AT2G39250	10.2966	5.70434	-1.80504	0	SNZ, Integrase-type DNA-binding superfamily protein
AT2G39510	13.63	5.46191	-2.49546	0	nodulin MtN21 /EamA-like transporter family protein
AT2G39530	11.9662	7.97606	-1.50027	0	Uncharacterised protein family (UPF0497)
AT2G39710	5.5475	2.86804	-1.93425	0	Eukaryotic aspartyl protease family protein
AT2G39855	0.73962	0.271531	-2.72389	0	unknown protein; FUNCTIONS IN: molecular_function unknown; INVOLVED IN: biological_process unknown; LOCATED IN: chloroplast; BEST Arabidopsis thaliana protein match is: unknown protein (TAIR:AT3G55646.1); Has 35333 Blast hits to 34131 proteins in 2444 species: Archae - 798; Bacteria - 22429; Metazoa - 974; Fungi - 991; Plants - 531; Viruses - 0; Other Eukaryotes - 9610 (source: NCBI BLink).
AT2G39880	2.51833	1.49687	-1.6824	0	AtMYB25, MYB25, myb domain protein 25
AT2G40020	17.8624	11.5724	-1.54354	0	Nucleolar histone methyltransferase-related protein
AT2G40180	1.44455	0.893184	-1.61731	0	ATHPP2C5, PP2C5, phosphatase 2C5
AT2G40330	13.0723	8.71334	-1.50027	0	PYL6, RCAR9, PYR1-like 6
AT2G40370	2.22882	1.47285	-1.51327	0	LAC5, laccase 5
AT2G40450	0.788048	0.462896	-1.70243	0	BTB/POZ domain-containing protein
AT2G40460	20.2699	13.1514	-1.54127	0	Major facilitator superfamily protein
AT2G40610	53.5559	30.702	-1.74438	0	ATEXP8, ATEXPA8, ATHEXP ALPHA 1.11, EXP8, EXPA8, expansin A8
AT2G41040	28.241	14.6327	-1.92999	0	S-adenosyl-L-methionine-dependent methyltransferases superfamily protein
AT2G41082	1.89131	0.925792	-2.04291	0	unknown protein; LOCATED IN: endomembrane system; Has 30201 Blast hits to 17322 proteins in 780 species: Archae - 12; Bacteria - 1396; Metazoa - 17338; Fungi - 3422; Plants - 5037; Viruses - 0; Other Eukaryotes - 2996 (source: NCBI BLink).
AT2G41240	14.039	8.3714	-1.67702	0	BHLH100, basic helix-loop-helix protein 100
AT2G41250	36.3991	22.7925	-1.59698	0	Haloacid dehalogenase-like hydrolase (HAD) superfamily protein
AT2G41290	7.09766	4.72789	-1.50123	0	SSL2, strictosidine synthase-like 2
AT2G41300	2.28534	1.38869	-1.64568	0	SSL1, strictosidine synthase-like 1
AT2G41451	0.197142	0.0643337	-3.06437	0	unknown protein; FUNCTIONS IN: molecular_function unknown; INVOLVED IN: biological_process unknown; LOCATED IN: endomembrane system; BEST Arabidopsis thaliana protein match is: unknown protein (TAIR:AT3G57200.1); Has 30201 Blast hits to 17322 proteins in 780 species: Archae - 12; Bacteria - 1396; Metazoa - 17338; Fungi - 3422; Plants - 5037; Viruses - 0; Other Eukaryotes - 2996 (source: NCBI BLin…
AT2G41730	39.9266	14.7347	-2.7097	0	unknown protein; BEST Arabidopsis thaliana protein match is: unknown protein (TAIR:AT5G24640.1); Has 25 Blast hits to 25 proteins in 5 species: Archae - 0; Bacteria - 0; Metazoa - 0; Fungi - 0; Plants - 25; Viruses - 0; Other Eukaryotes - 0 (source: NCBI BLink).
AT2G41970	1.36733	0.82866	-1.65005	0	Protein kinase superfamily protein
AT2G41990	10.4592	4.31138	-2.42596	0	CONTAINS InterPro DOMAIN/s: Late embryogenesis abundant protein, group 2 (InterPro:IPR004864); BEST Arabidopsis thaliana protein match is: Late embryogenesis abundant (LEA) hydroxyproline-rich glycoprotein family (TAIR:AT4G35170.1); Has 172 Blast hits to 168 proteins in 15 species: Archae - 0; Bacteria - 0; Metazoa - 0; Fungi - 0; Plants - 172; Viruses - 0; Other Eukaryotes - 0 (source: NCBI BLin…
AT2G42340	0.445764	0.1091	-4.08583	0	unknown protein; Has 11 Blast hits to 11 proteins in 5 species: Archae - 0; Bacteria - 2; Metazoa - 0; Fungi - 2; Plants - 6; Viruses - 0; Other Eukaryotes - 1 (source: NCBI BLink).
AT2G42350	5.86151	3.5578	-1.64751	0	RING/U-box superfamily protein
AT2G42360	4.29974	2.83891	-1.51457	0	RING/U-box superfamily protein
AT2G42395	3.73754	2.43935	-1.53219	0	unknown protein; Has 35333 Blast hits to 34131 proteins in 2444 species: Archae - 798; Bacteria - 22429; Metazoa - 974; Fungi - 991; Plants - 531; Viruses - 0; Other Eukaryotes - 9610 (source: NCBI BLink).
AT2G42510	0.883792	0.432613	-2.04291	0	FUNCTIONS IN: molecular_function unknown; INVOLVED IN: spliceosome assembly, nuclear mRNA splicing, via spliceosome; LOCATED IN: cellular_component unknown; CONTAINS InterPro DOMAIN/s: Survival motor neuron interacting protein 1 (InterPro:IPR007022); BEST Arabidopsis thaliana protein match is: spliceosome protein-related (TAIR:AT1G54380.1); Has 358 Blast hits to 335 proteins in 89 species: Archae…
AT2G42540	8.91417	4.36346	-2.04291	0	COR15, COR15A, cold-regulated 15a
AT2G42660	1.34016	0.834917	-1.60515	0	Homeodomain-like superfamily protein
AT2G43600	1.20796	0.473033	-2.55364	0	Chitinase family protein
AT2G44700	1.07636	0.526874	-2.04291	0	Galactose oxidase/kelch repeat superfamily protein
AT2G45040	0.863426	0.537911	-1.60515	0	Matrixin family protein
AT2G45220	5.78196	3.48338	-1.65987	0	Plant invertase/pectin methylesterase inhibitor superfamily
AT2G45360	2.63506	1.1726	-2.24721	0.00188502	Protein of unknown function (DUF1442)
AT2G45600	5.52846	3.56074	-1.55261	0	alpha/beta-Hydrolases superfamily protein
AT2G45650	0.272536	0.088937	-3.06437	0	AGL6, AGAMOUS-like 6
AT2G45760	0.487333	0.238548	-2.04291	0	BAL, BAP2, BON association protein 2
AT2G45930	0.680096	0.369894	-1.83862	0	unknown protein; FUNCTIONS IN: molecular_function unknown; INVOLVED IN: biological_process unknown; LOCATED IN: mitochondrion; BEST Arabidopsis thaliana protein match is: unknown protein (TAIR:AT4G16090.1); Has 161 Blast hits to 161 proteins in 2 species: Archae - 0; Bacteria - 0; Metazoa - 0; Fungi - 0; Plants - 161; Viruses - 0; Other Eukaryotes - 0 (source: NCBI BLink).
AT2G46130	0.33098	0.162014	-2.04291	0	ATWRKY43, WRKY43, WRKY DNA-binding protein 43
AT2G46495	1.50849	0.694965	-2.1706	0	RING/U-box superfamily protein
AT2G46750	19.0127	8.48326	-2.2412	0	D-arabinono-1,4-lactone oxidase family protein
AT2G46760	0.876768	0.536469	-1.63433	0	D-arabinono-1,4-lactone oxidase family protein
AT2G46830	72.5219	43.5861	-1.66388	0	CCA1, circadian clock associated 1
AT2G46840	0.48201	0.157295	-3.06437	0	ATDUF4, DUF4, DOMAIN OF UNKNOWN FUNCTION 724 4
AT2G46860	2.29645	1.39175	-1.65005	0	AtPPa3, PPa3, pyrophosphorylase 3
AT2G47050	1.03216	0.606288	-1.70243	0	Plant invertase/pectin methylesterase inhibitor superfamily protein
AT2G47220	4.18942	2.73427	-1.53219	0.00153539	ATDUF5, DUF5, DOMAIN OF UNKNOWN FUNCTION 724 5
AT2G47270	5.36724	2.79145	-1.92274	0	sequence-specific DNA binding transcription factors;transcription regulators
AT2G47370	9.15818	5.89855	-1.55261	0	Calcium-dependent phosphotriesterase superfamily protein
AT2G47480	1.64576	0.671327	-2.4515	0.00586515	Protein of unknown function (DUF3511)
AT2G47880	13.1973	8.61338	-1.53219	0	Glutaredoxin family protein
AT2G48150	0.405834	0.132436	-3.06437	0	ATGPX4, GPX4, glutathione peroxidase 4
AT3G01060	79.4844	46.6166	-1.70507	0	unknown protein; Has 640 Blast hits to 638 proteins in 201 species: Archae - 0; Bacteria - 293; Metazoa - 0; Fungi - 71; Plants - 72; Viruses - 0; Other Eukaryotes - 204 (source: NCBI BLink).
AT3G01319	3.52106	0.68942	-5.10729	0	unknown protein; Has 30201 Blast hits to 17322 proteins in 780 species: Archae - 12; Bacteria - 1396; Metazoa - 17338; Fungi - 3422; Plants - 5037; Viruses - 0; Other Eukaryotes - 2996 (source: NCBI BLink).
AT3G01420	49.9994	30.5339	-1.63751	0	ALPHA-DOX1, DIOX1, DOX1, PADOX-1, Peroxidase superfamily protein
AT3G01500	1958	1082.36	-1.809	6.57661e-09	ATBCA1, ATSABP3, CA1, SABP3, carbonic anhydrase 1
AT3G01550	19.1258	6.91548	-2.76564	0	ATPPT2, PPT2, phosphoenolpyruvate (pep)/phosphate translocator 2
AT3G02380	99.6715	54.0374	-1.84449	0	ATCOL2, COL2, CONSTANS-like 2
AT3G02410	0.5187	0.290174	-1.78755	0	ICME-LIKE2, alpha/beta-Hydrolases superfamily protein
AT3G02480	17.9127	5.62898	-3.18223	0	Late embryogenesis abundant protein (LEA) family protein
AT3G02500	2.38068	1.45667	-1.63433	0	unknown protein; BEST Arabidopsis thaliana protein match is: unknown protein (TAIR:AT5G16030.1); Has 49 Blast hits to 49 proteins in 10 species: Archae - 0; Bacteria - 0; Metazoa - 0; Fungi - 0; Plants - 49; Viruses - 0; Other Eukaryotes - 0 (source: NCBI BLink).
AT3G02670	0.586151	0.229535	-2.55364	0	Glycine-rich protein family
AT3G02840	0.699254	0.304251	-2.29828	0	ARM repeat superfamily protein
AT3G02850	2.71671	1.61077	-1.68659	0	SKOR, STELAR K+ outward rectifier
AT3G03030	1.88669	1.00269	-1.88163	0	F-box/RNI-like superfamily protein
AT3G03170	3.13428	1.9638	-1.59603	0	unknown protein; BEST Arabidopsis thaliana protein match is: unknown protein (TAIR:AT5G24890.1); Has 184 Blast hits to 184 proteins in 18 species: Archae - 0; Bacteria - 0; Metazoa - 0; Fungi - 0; Plants - 184; Viruses - 0; Other Eukaryotes - 0 (source: NCBI BLink).
AT3G03240	0.239648	0.0782045	-3.06437	0	alpha/beta-Hydrolases superfamily protein
AT3G03272	0.381411	0.248933	-1.53219	0	Protein of unknown function (DUF1278)
AT3G03370	0.593559	0.249039	-2.3834	0.0198039	BEST Arabidopsis thaliana protein match is: DegP protease 7 (TAIR:AT3G03380.1); Has 55 Blast hits to 55 proteins in 11 species: Archae - 0; Bacteria - 0; Metazoa - 0; Fungi - 0; Plants - 55; Viruses - 0; Other Eukaryotes - 0 (source: NCBI BLink).
AT3G03780	486.496	290.823	-1.67282	3.85828e-08	ATMS2, MS2, methionine synthase 2
AT3G03840	3.68767	2.40681	-1.53219	0	SAUR-like auxin-responsive protein family
AT3G04140	13.936	8.78284	-1.58673	0	Ankyrin repeat family protein
AT3G04330	1.30435	0.478858	-2.72389	0	Kunitz family trypsin and protease inhibitor protein
AT3G04360	0.683738	0.2975	-2.29828	0	Calcium-dependent lipid-binding (CaLB domain) family protein
AT3G04420	1.98741	1.27216	-1.56223	0	anac048, NAC048, NAC domain containing protein 48
AT3G05370	3.48593	2.22724	-1.56514	0	AtRLP31, RLP31, receptor like protein 31
AT3G05400	5.36724	3.18624	-1.68451	0	Major facilitator superfamily protein
AT3G05790	0.631775	0.412336	-1.53219	0.00586515	LON4, lon protease 4
AT3G05890	25.773	16.7326	-1.54029	0	RCI2B, Low temperature and salt responsive protein family
AT3G05900	48.9513	30.3389	-1.61349	0.000275405	neurofilament protein-related
AT3G06070	65.4756	35.0995	-1.86543	0	unknown protein; BEST Arabidopsis thaliana protein match is: unknown protein (TAIR:AT5G19190.1); Has 33 Blast hits to 33 proteins in 12 species: Archae - 0; Bacteria - 0; Metazoa - 1; Fungi - 0; Plants - 32; Viruses - 0; Other Eukaryotes - 0 (source: NCBI BLink).
AT3G06145	25.9503	16.9813	-1.52816	0	unknown protein; Has 15 Blast hits to 15 proteins in 7 species: Archae - 0; Bacteria - 0; Metazoa - 0; Fungi - 0; Plants - 15; Viruses - 0; Other Eukaryotes - 0 (source: NCBI BLink).
AT3G07150	1.32392	0.648055	-2.04291	0	unknown protein; Has 19 Blast hits to 19 proteins in 8 species: Archae - 0; Bacteria - 0; Metazoa - 0; Fungi - 0; Plants - 19; Viruses - 0; Other Eukaryotes - 0 (source: NCBI BLink).
AT3G07195	5.69806	3.5123	-1.62231	0	RPM1-interacting protein 4 (RIN4) family protein
AT3G07600	0.821743	0.402241	-2.04291	0.0377496	Heavy metal transport/detoxification superfamily protein
AT3G07720	69.1287	41.9133	-1.64933	0	Galactose oxidase/kelch repeat superfamily protein
AT3G08040	3.56148	2.37093	-1.50214	0	ATFRD3, FRD3, MAN1, MATE efflux family protein
AT3G08505	10.3266	6.15063	-1.67895	0	zinc finger (CCCH-type/C3HC4-type RING finger) family protein
AT3G09020	1.43467	0.739226	-1.94077	0	alpha 1,4-glycosyltransferase family protein
AT3G09160	4.01768	2.47235	-1.62505	0	RNA-binding (RRM/RBD/RNP motifs) family protein
AT3G09290	0.95659	0.187299	-5.10729	0	TAC1, telomerase activator1
AT3G09330	0.441307	0.246878	-1.78755	0.0198039	Transmembrane amino acid transporter family protein
AT3G09400	0.131573	0.0429365	-3.06437	0	PLL3, pol-like 3
AT3G09450	7.12289	2.50537	-2.84306	0	CONTAINS InterPro DOMAIN/s: Fusaric acid resistance protein, conserved region (InterPro:IPR006726); BEST Arabidopsis thaliana protein match is: unknown protein (TAIR:AT2G28780.1); Has 503 Blast hits to 494 proteins in 215 species: Archae - 0; Bacteria - 423; Metazoa - 0; Fungi - 0; Plants - 65; Viruses - 0; Other Eukaryotes - 15 (source: NCBI BLink).
AT3G09520	1.73646	0.77272	-2.24721	0	ATEXO70H4, EXO70H4, exocyst subunit exo70 family protein H4
AT3G09600	24.3354	13.9942	-1.73897	0	Homeodomain-like superfamily protein
AT3G09640	0.372935	0.182551	-2.04291	0	APX1B, APX2, ascorbate peroxidase 2
AT3G10150	1.59637	0.625133	-2.55364	0	ATPAP16, PAP16, purple acid phosphatase 16
AT3G10420	39.2403	26.0064	-1.50887	0	P-loop containing nucleoside triphosphate hydrolases superfamily protein
AT3G10560	0.109596	0.0536469	-2.04291	0	CYP77A7, UNE9, Cytochrome P450 superfamily protein
AT3G10912	4.20813	2.80492	-1.50027	0.0364821	CPuORF63, conserved peptide upstream open reading frame 63
AT3G11000	0.639318	0.39118	-1.63433	0	DCD (Development and Cell Death) domain protein
AT3G11370	0.557205	0.3273	-1.70243	0	Cysteine/Histidine-rich C1 domain family protein
AT3G11430	1.69865	1.05825	-1.60515	0	ATGPAT5, GPAT5, glycerol-3-phosphate acyltransferase 5
AT3G11860	0.261644	0.128074	-2.04291	0	BEST Arabidopsis thaliana protein match is: Sterile alpha motif (SAM) domain-containing protein (TAIR:AT3G11890.2); Has 52 Blast hits to 14 proteins in 3 species: Archae - 0; Bacteria - 1; Metazoa - 0; Fungi - 0; Plants - 51; Viruses - 0; Other Eukaryotes - 0 (source: NCBI BLink).
AT3G12460	0.95344	0.400034	-2.3834	0	Polynucleotidyl transferase, ribonuclease H-like superfamily protein
AT3G12820	5.80145	2.73057	-2.12463	0	AtMYB10, MYB10, myb domain protein 10
AT3G12900	22.6509	0.0905104	-250.257	0	2-oxoglutarate (2OG) and Fe(II)-dependent oxygenase superfamily protein
AT3G13170	0.547074	0.267791	-2.04291	0	ATSPO11-1, Spo11/DNA topoisomerase VI, subunit A protein
AT3G13435	2.23133	1.36528	-1.63433	0	unknown protein; FUNCTIONS IN: molecular_function unknown; INVOLVED IN: biological_process unknown; LOCATED IN: endomembrane system; Has 4 Blast hits to 4 proteins in 2 species: Archae - 0; Bacteria - 0; Metazoa - 0; Fungi - 0; Plants - 4; Viruses - 0; Other Eukaryotes - 0 (source: NCBI BLink).
AT3G13590	1.93179	1.00865	-1.91523	0	Cysteine/Histidine-rich C1 domain family protein
AT3G13610	26.9669	12.4111	-2.17281	0	2-oxoglutarate (2OG) and Fe(II)-dependent oxygenase superfamily protein
AT3G13784	0.5226	0.341081	-1.53219	0	AtcwINV5, CWINV5, cell wall invertase 5
AT3G14320	0.807268	0.316124	-2.55364	0	Zinc finger, C3HC4 type (RING finger) family protein
AT3G14362	1.20763	0.394087	-3.06437	0	DVL19, RTFL10, ROTUNDIFOLIA like 10
AT3G14540	1.45137	0.587953	-2.46852	0	Terpenoid cyclases/Protein prenyltransferases superfamily protein
AT3G14700	1.11566	0.397173	-2.80901	0	SART-1 family
AT3G14770	14.8405	7.17683	-2.06783	0	Nodulin MtN3 family protein
AT3G14780	2.86268	1.52138	-1.88163	0	CONTAINS InterPro DOMAIN/s: Transposase, Ptta/En/Spm, plant (InterPro:IPR004252); BEST Arabidopsis thaliana protein match is: glucan synthase-like 4 (TAIR:AT3G14570.2); Has 315 Blast hits to 313 proteins in 50 species: Archae - 2; Bacteria - 16; Metazoa - 11; Fungi - 7; Plants - 181; Viruses - 2; Other Eukaryotes - 96 (source: NCBI BLink).
AT3G15050	0.468368	0.229265	-2.04291	0	IQD10, IQ-domain 10
AT3G15670	0.194694	0.0953021	-2.04291	0	Late embryogenesis abundant protein (LEA) family protein
AT3G15740	0.441307	0.144012	-3.06437	0	RING/U-box superfamily protein
AT3G15800	4.0545	1.62014	-2.50257	0	Glycosyl hydrolase superfamily protein
AT3G15830	0.3015	0.196778	-1.53219	0	phosphatidic acid phosphatase-related / PAP2-related
AT3G16070	2.6303	1.50211	-1.75107	0	unknown protein; BEST Arabidopsis thaliana protein match is: unknown protein (TAIR:AT1G15260.1); Has 26 Blast hits to 26 proteins in 7 species: Archae - 0; Bacteria - 0; Metazoa - 0; Fungi - 0; Plants - 26; Viruses - 0; Other Eukaryotes - 0 (source: NCBI BLink).
AT3G16120	1.59683	0.994821	-1.60515	0	Dynein light chain type 1 family protein
AT3G16150	9.46396	5.0123	-1.88815	0	N-terminal nucleophile aminohydrolases (Ntn hydrolases) superfamily protein
AT3G16175	10.2516	4.0145	-2.55364	0	Thioesterase superfamily protein
AT3G16280	4.22758	2.65306	-1.59347	0	Integrase-type DNA-binding superfamily protein
AT3G16300	1.86468	1.06488	-1.75107	0	Uncharacterised protein family (UPF0497)
AT3G16350	9.30276	5.81858	-1.5988	0	Homeodomain-like superfamily protein
AT3G16380	0.492164	0.301141	-1.63433	0	PAB6, poly(A) binding protein 6
AT3G16712	2.29847	0.900076	-2.55364	0	unknown protein; Has 30201 Blast hits to 17322 proteins in 780 species: Archae - 12; Bacteria - 1396; Metazoa - 17338; Fungi - 3422; Plants - 5037; Viruses - 0; Other Eukaryotes - 2996 (source: NCBI BLink).
AT3G16800	11.3872	5.63526	-2.02071	0	Protein phosphatase 2C family protein
AT3G16980	1.76366	1.03597	-1.70243	0	NRPB9A, NRPD9A, NRPE9A, RNA polymerases M/15 Kd subunit
AT3G17040	56.2697	35.1382	-1.60138	0	HCF107, high chlorophyll fluorescent 107
AT3G17220	1.90218	0.74489	-2.55364	0	ATPMEI2, PMEI2, pectin methylesterase inhibitor 2
AT3G17270	1.96136	0.960081	-2.04291	0	F-box family protein
AT3G17330	13.831	8.32636	-1.66111	0	ECT6, evolutionarily conserved C-terminal region 6
AT3G17510	36.5898	17.2365	-2.1228	0	CIPK1, SnRK3.16, CBL-interacting protein kinase 1
AT3G17600	0.594575	0.116417	-5.10729	0	IAA31, indole-3-acetic acid inducible 31
AT3G17609	74.37	39.8803	-1.86483	0	HYH, HY5-homolog
AT3G17690	0.876446	0.286012	-3.06437	0	ATCNGC19, CNGC19, cyclic nucleotide gated channel 19
AT3G18010	7.53265	3.10061	-2.42941	0	WOX1, WUSCHEL related homeobox 1
AT3G18260	2.79701	1.82551	-1.53219	0	Reticulon family protein
AT3G18360	0.231455	0.113296	-2.04291	0	VQ motif-containing protein
AT3G18400	4.30799	2.46878	-1.74499	0	anac058, NAC058, NAC domain containing protein 58
AT3G18450	0.350449	0.228725	-1.53219	0	PLAC8 family protein
AT3G18485	2.22364	0.502368	-4.42631	0	ILR2, iaa-leucine resistant 2
AT3G18560	16.4357	5.99229	-2.7428	0	unknown protein; BEST Arabidopsis thaliana protein match is: unknown protein (TAIR:AT1G49000.1); Has 95 Blast hits to 95 proteins in 13 species: Archae - 0; Bacteria - 0; Metazoa - 0; Fungi - 0; Plants - 95; Viruses - 0; Other Eukaryotes - 0 (source: NCBI BLink).
AT3G18880	2.97183	1.54027	-1.92942	0	Nucleic acid-binding, OB-fold-like protein
AT3G19040	0.185215	0.0543974	-3.40486	0	HAF2, TAF1, TAF1B, histone acetyltransferase of the TAFII250 family 2
AT3G19184	0.835105	0.490537	-1.70243	0	AP2/B3-like transcriptional factor family protein
AT3G19450	237.09	140.047	-1.69293	0	ATCAD4, CAD, CAD-C, CAD4, GroES-like zinc-binding alcohol dehydrogenase family protein
AT3G20362	19.3072	12.8261	-1.50531	0	unknown protein; FUNCTIONS IN: molecular_function unknown; INVOLVED IN: biological_process unknown; LOCATED IN: endomembrane system; Has 4 Blast hits to 4 proteins in 1 species: Archae - 0; Bacteria - 0; Metazoa - 0; Fungi - 0; Plants - 4; Viruses - 0; Other Eukaryotes - 0 (source: NCBI BLink).
AT3G20710	0.820612	0.0892637	-9.19312	0	F-box family protein
AT3G21390	17.9271	11.3183	-1.58391	0	Mitochondrial substrate carrier family protein
AT3G21460	0.863426	0.507173	-1.70243	0	Glutaredoxin family protein
AT3G21520	1.07023	0.698502	-1.53219	0	AtDMP1, DMP1, DUF679 domain membrane protein 1
AT3G21530	7.75734	3.34153	-2.32149	0	DNAse I-like superfamily protein
AT3G21660	0.227739	0.148636	-1.53219	0	UBX domain-containing protein
AT3G21670	54.462	20.7047	-2.63042	0	Major facilitator superfamily protein
AT3G21780	1.33191	0.717163	-1.85719	0.0238129	UGT71B6, UDP-glucosyl transferase 71B6
AT3G21870	16.3625	8.89934	-1.83862	0	CYCP2;1, cyclin p2;1
AT3G21890	10.8728	1.56535	-6.94591	0	B-box type zinc finger family protein
AT3G22060	26.223	9.5189	-2.75484	0	Receptor-like protein kinase-related family protein
AT3G22100	2.87809	1.66496	-1.72862	0	basic helix-loop-helix (bHLH) DNA-binding superfamily protein
AT3G22370	59.6565	35.6691	-1.6725	0	AOX1A, ATAOX1A, alternative oxidase 1A
AT3G22600	38.9635	24.3636	-1.59925	0	Bifunctional inhibitor/lipid-transfer protein/seed storage 2S albumin superfamily protein
AT3G22620	23.6796	12.431	-1.90488	0	Bifunctional inhibitor/lipid-transfer protein/seed storage 2S albumin superfamily protein
AT3G22840	293.951	75.6552	-3.8854	0	ELIP, ELIP1, Chlorophyll A-B binding family protein
AT3G23010	0.166601	0.054367	-3.06437	0	AtRLP36, RLP36, receptor like protein 36
AT3G23255	3.31336	1.98811	-1.66659	0	unknown protein; FUNCTIONS IN: molecular_function unknown; INVOLVED IN: biological_process unknown; LOCATED IN: cellular_component unknown; Has 52 Blast hits to 52 proteins in 25 species: Archae - 0; Bacteria - 0; Metazoa - 10; Fungi - 0; Plants - 38; Viruses - 0; Other Eukaryotes - 4 (source: NCBI BLink).
AT3G23410	21.418	13.4565	-1.59164	0	ATFAO3, FAO3, fatty alcohol oxidase 3
AT3G23510	5.7073	2.66672	-2.1402	0.00375941	Cyclopropane-fatty-acyl-phospholipid synthase
AT3G24230	0.871588	0.131274	-6.63947	0	Pectate lyase family protein
AT3G24460	12.2107	2.95167	-4.1369	0	Serinc-domain containing serine and sphingolipid biosynthesis protein
AT3G24535	2.10146	1.2001	-1.75107	0	unknown protein; Has 28 Blast hits to 27 proteins in 8 species: Archae - 0; Bacteria - 0; Metazoa - 0; Fungi - 2; Plants - 26; Viruses - 0; Other Eukaryotes - 0 (source: NCBI BLink).
AT3G25190	38.0056	12.9611	-2.93229	0	Vacuolar iron transporter (VIT) family protein
AT3G25240	0.93895	0.229807	-4.08583	0	Protein of unknown function (DUF506)
AT3G25250	7.26219	4.39505	-1.65236	0	AGC2, AGC2-1, AtOXI1, OXI1, AGC (cAMP-dependent, cGMP-dependent and protein kinase C) kinase family protein
AT3G25597	2.46766	1.15039	-2.14506	0	unknown protein; LOCATED IN: endomembrane system; BEST Arabidopsis thaliana protein match is: unknown protein (TAIR:AT1G26140.1); Has 35333 Blast hits to 34131 proteins in 2444 species: Archae - 798; Bacteria - 22429; Metazoa - 974; Fungi - 991; Plants - 531; Viruses - 0; Other Eukaryotes - 9610 (source: NCBI BLink).
AT3G25655	1.11566	0.182038	-6.12874	0	IDL1, inflorescence deficient in abscission (IDA)-like 1
AT3G25790	2.49274	1.22019	-2.04291	0	myb-like transcription factor family protein
AT3G25820	8.98306	4.74989	-1.89121	0.00557798	ATTPS-CIN, TPS-CIN, terpene synthase-like sequence-1,8-cineole
AT3G25855	2.8677	1.40373	-2.04291	0	Copper transport protein family
AT3G25930	15.0159	8.74079	-1.71791	0	Adenine nucleotide alpha hydrolases-like superfamily protein
AT3G25990	0.289487	0.141703	-2.04291	0	Homeodomain-like superfamily protein
AT3G26120	0.241474	0.141841	-1.70243	0	TEL1, terminal EAR1-like 1
AT3G26180	11.1927	7.43165	-1.50609	0.0016761	CYP71B20, cytochrome P450, family 71, subfamily B, polypeptide 20
AT3G26200	1.34257	0.602417	-2.22863	0	CYP71B22, cytochrome P450, family 71, subfamily B, polypeptide 22
AT3G26290	22.8952	14.5033	-1.57862	0	CYP71B26, cytochrome P450, family 71, subfamily B, polypeptide 26
AT3G26310	9.44713	6.27358	-1.50586	0	CYP71B35, cytochrome P450, family 71, subfamily B, polypeptide 35
AT3G26570	225.648	145.658	-1.54916	0	ORF02, PHT2;1, phosphate transporter 2;1
AT3G27025	1.55719	0.269026	-5.78826	0	unknown protein; Has 25 Blast hits to 25 proteins in 6 species: Archae - 0; Bacteria - 0; Metazoa - 1; Fungi - 0; Plants - 24; Viruses - 0; Other Eukaryotes - 0 (source: NCBI BLink).
AT3G27027	3.78263	2.31448	-1.63433	0	Protein of unknown function (DUF 3339)
AT3G27070	0.805631	0.197177	-4.08583	0	TOM20-1, translocase outer membrane 20-1
AT3G27170	20.0754	10.4278	-1.92519	2.93582e-05	ATCLC-B, CLC-B, chloride channel B
AT3G27350	18.2634	6.9361	-2.63309	0	unknown protein; FUNCTIONS IN: molecular_function unknown; INVOLVED IN: biological_process unknown; LOCATED IN: plasma membrane; EXPRESSED IN: 24 plant structures; EXPRESSED DURING: 15 growth stages; BEST Arabidopsis thaliana protein match is: unknown protein (TAIR:AT5G40700.1); Has 230 Blast hits to 202 proteins in 35 species: Archae - 0; Bacteria - 3; Metazoa - 77; Fungi - 4; Plants - 130; Viru…
AT3G27490	0.339218	0.142325	-2.3834	0.0198039	Cysteine/Histidine-rich C1 domain family protein
AT3G27500	1.10376	0.561897	-1.96434	0	Cysteine/Histidine-rich C1 domain family protein
AT3G27590	0.337735	0.16532	-2.04291	0	unknown protein; BEST Arabidopsis thaliana protein match is: unknown protein (TAIR:AT4G05095.1); Has 18 Blast hits to 18 proteins in 1 species: Archae - 0; Bacteria - 0; Metazoa - 0; Fungi - 0; Plants - 18; Viruses - 0; Other Eukaryotes - 0 (source: NCBI BLink).
AT3G27690	1046.79	445.144	-2.35157	0	LHCB2, LHCB2.3, LHCB2.4, photosystem II light harvesting complex gene 2.3
AT3G27710	0.106768	0.0522625	-2.04291	0	ARARI3, ARI3, RING/U-box superfamily protein
AT3G27968	6.38733	1.70541	-3.74534	0	unknown protein; Has 30201 Blast hits to 17322 proteins in 780 species: Archae - 12; Bacteria - 1396; Metazoa - 17338; Fungi - 3422; Plants - 5037; Viruses - 0; Other Eukaryotes - 2996 (source: NCBI BLink).
AT3G27970	0.462263	0.181021	-2.55364	0	Exonuclease family protein
AT3G28170	1.273	0.311565	-4.08583	0	unknown protein; Has 2 Blast hits to 1 proteins in 1 species: Archae - 0; Bacteria - 0; Metazoa - 0; Fungi - 0; Plants - 2; Viruses - 0; Other Eukaryotes - 0 (source: NCBI BLink).
AT3G28220	17.2304	7.00471	-2.45984	0	TRAF-like family protein
AT3G28270	21.2034	7.64502	-2.77349	0	Protein of unknown function (DUF677)
AT3G28380	0.0800113	0.0261102	-3.06437	0	PGP17, P-glycoprotein 17
AT3G28500	0.938211	0.612335	-1.53219	0	60S acidic ribosomal protein family
AT3G28570	0.366128	0.143375	-2.55364	0	P-loop containing nucleoside triphosphate hydrolases superfamily protein
AT3G28650	0.546664	0.340569	-1.60515	0	Cysteine/Histidine-rich C1 domain family protein
AT3G28840	0.822878	0.268531	-3.06437	0	Protein of unknown function (DUF1216)
AT3G28890	0.120405	0.0785838	-1.53219	0	AtRLP43, RLP43, receptor like protein 43
AT3G28960	1.71197	0.558668	-3.06437	0	Transmembrane amino acid transporter family protein
AT3G29000	0.624491	0.152843	-4.08583	0	Calcium-binding EF-hand family protein
AT3G29240	85.1404	55.6394	-1.53022	0	Protein of unknown function (DUF179)
AT3G29630	0.627649	0.368678	-1.70243	0	UDP-Glycosyltransferase superfamily protein
AT3G29780	5.08633	2.59799	-1.95779	0	RALFL27, ralf-like 27
AT3G30530	0.570655	0.186223	-3.06437	0	ATBZIP42, bZIP42, basic leucine-zipper 42
AT3G32047	0.197404	0.128838	-1.53219	0	Cytochrome P450 superfamily protein
AT3G43110	2.43311	1.02086	-2.3834	0	unknown protein; FUNCTIONS IN: molecular_function unknown; INVOLVED IN: biological_process unknown; LOCATED IN: endomembrane system; EXPRESSED IN: petal, flower; EXPRESSED DURING: 4 anthesis, petal differentiation and expansion stage; BEST Arabidopsis thaliana protein match is: unknown protein (TAIR:AT5G20790.1); Has 30 Blast hits to 30 proteins in 10 species: Archae - 0; Bacteria - 0; Metazoa - …
AT3G44450	60.8027	23.3433	-2.60472	0	unknown protein; BEST Arabidopsis thaliana protein match is: unknown protein (TAIR:AT3G52740.1); Has 63 Blast hits to 63 proteins in 12 species: Archae - 0; Bacteria - 0; Metazoa - 0; Fungi - 0; Plants - 63; Viruses - 0; Other Eukaryotes - 0 (source: NCBI BLink).
AT3G44540	2.99321	1.74693	-1.71341	0	FAR4, fatty acid reductase 4
AT3G44550	3.14936	1.57069	-2.00508	0	FAR5, fatty acid reductase 5
AT3G44630	13.6453	8.95715	-1.5234	0.00340893	Disease resistance protein (TIR-NBS-LRR class) family
AT3G44710	0.116679	0.0571141	-2.04291	0	Plant protein of unknown function (DUF247)
AT3G44860	0.965582	0.15755	-6.12874	0	FAMT, farnesoic acid carboxyl-O-methyltransferase
AT3G44900	0.606932	0.198061	-3.06437	0	ATCHX4, CHX4, cation/H+ exchanger 4
AT3G44970	10.2052	6.34553	-1.60825	0	Cytochrome P450 superfamily protein
AT3G45210	35.137	22.5612	-1.55741	0	Protein of unknown function, DUF584
AT3G45700	0.760042	0.31889	-2.3834	0	Major facilitator superfamily protein
AT3G45750	4.83799	2.93203	-1.65005	0	Nucleotidyltransferase family protein
AT3G45860	1.56445	1.00511	-1.55651	0	CRK4, cysteine-rich RLK (RECEPTOR-like protein kinase) 4
AT3G46080	4.81425	2.35656	-2.04291	0	C2H2-type zinc finger family protein
AT3G46090	5.00379	1.53084	-3.26866	0	ZAT7, C2H2 and C2HC zinc fingers superfamily protein
AT3G46230	17.1433	10.4727	-1.63695	0	ATHSP17.4, HSP17.4, heat shock protein 17.4
AT3G46300	0.307095	0.200429	-1.53219	0	unknown protein; BEST Arabidopsis thaliana protein match is: unknown protein (TAIR:AT3G46310.1); Has 37 Blast hits to 37 proteins in 10 species: Archae - 0; Bacteria - 0; Metazoa - 0; Fungi - 0; Plants - 37; Viruses - 0; Other Eukaryotes - 0 (source: NCBI BLink).
AT3G46330	0.820612	0.468634	-1.75107	0.0261383	MEE39, Leucine-rich repeat protein kinase family protein
AT3G46400	0.112324	0.0733093	-1.53219	0	Leucine-rich repeat protein kinase family protein
AT3G46520	0.205012	0.0669017	-3.06437	0	ACT12, actin-12
AT3G46650	0.98172	0.549199	-1.78755	0	UDP-Glycosyltransferase superfamily protein
AT3G46670	8.31272	3.98486	-2.08607	0.0205818	UGT76E11, UDP-glucosyl transferase 76E11
AT3G46680	0.220653	0.144012	-1.53219	0	UDP-Glycosyltransferase superfamily protein
AT3G46710	0.195153	0.114632	-1.70243	0	NB-ARC domain-containing disease resistance protein
AT3G46730	0.663521	0.420318	-1.57862	0	NB-ARC domain-containing disease resistance protein
AT3G46870	9.97474	4.8826	-2.04291	0	Pentatricopeptide repeat (PPR) superfamily protein
AT3G47090	0.360473	0.224573	-1.60515	0	Leucine-rich repeat protein kinase family protein
AT3G47130	0.183368	0.0897582	-2.04291	0	F-box associated ubiquitination effector family protein
AT3G47360	4.91132	2.71765	-1.80719	0	ATHSD3, HSD3, hydroxysteroid dehydrogenase 3
AT3G47420	29.7981	17.6479	-1.68847	0	ATPS3, PS3, phosphate starvation-induced gene 3
AT3G47500	61.2419	34.5352	-1.77332	0	CDF3, cycling DOF factor 3
AT3G47710	2.13535	0.696833	-3.06437	0	BHLH161, BNQ3, BANQUO 3
AT3G47720	0.758613	0.495118	-1.53219	0	SRO4, similar to RCD one 4
AT3G47770	0.183674	0.107889	-1.70243	0	ATATH5, ATH5, ABC2 homolog 5
AT3G47780	4.60143	2.91286	-1.5797	0	ATATH6, ATH6, ABC2 homolog 6
AT3G47980	4.34468	2.48116	-1.75107	0	Integral membrane HPP family protein
AT3G48020	2.11958	1.27695	-1.65987	0	unknown protein; FUNCTIONS IN: molecular_function unknown; INVOLVED IN: biological_process unknown; LOCATED IN: chloroplast; EXPRESSED IN: 11 plant structures; EXPRESSED DURING: LP.04 four leaves visible, 4 anthesis; BEST Arabidopsis thaliana protein match is: unknown protein (TAIR:AT5G62865.1); Has 82 Blast hits to 82 proteins in 12 species: Archae - 0; Bacteria - 0; Metazoa - 0; Fungi - 0; Plan…
AT3G48420	51.376	30.6294	-1.67734	0	Haloacid dehalogenase-like hydrolase (HAD) superfamily protein
AT3G48450	6.41165	2.88401	-2.22317	0	RPM1-interacting protein 4 (RIN4) family protein
AT3G48460	31.3041	17.3639	-1.80283	0	GDSL-like Lipase/Acylhydrolase superfamily protein
AT3G48700	7.43291	4.74572	-1.56623	0	ATCXE13, CXE13, carboxyesterase 13
AT3G48790	1.13156	0.369262	-3.06437	0.0198039	Pyridoxal phosphate (PLP)-dependent transferases superfamily protein
AT3G49055	0.206432	0.134731	-1.53219	0	unknown protein; EXPRESSED IN: cotyledon; BEST Arabidopsis thaliana protein match is: unknown protein (TAIR:AT1G24560.1); Has 52205 Blast hits to 29376 proteins in 1994 species: Archae - 873; Bacteria - 6150; Metazoa - 27099; Fungi - 3784; Plants - 3062; Viruses - 130; Other Eukaryotes - 11107 (source: NCBI BLink).
AT3G49150	0.616095	0.251314	-2.4515	0.00441503	F-box/RNI-like superfamily protein
AT3G49760	3.56898	1.62222	-2.20006	0	AtbZIP5, bZIP5, basic leucine-zipper 5
AT3G49845	5.66316	2.8337	-1.9985	0	unknown protein; FUNCTIONS IN: molecular_function unknown; INVOLVED IN: biological_process unknown; LOCATED IN: cellular_component unknown; EXPRESSED IN: root; Has 30201 Blast hits to 17322 proteins in 780 species: Archae - 12; Bacteria - 1396; Metazoa - 17338; Fungi - 3422; Plants - 5037; Viruses - 0; Other Eukaryotes - 2996 (source: NCBI BLink).
AT3G49930	1.52122	0.676937	-2.24721	0	C2H2 and C2HC zinc fingers superfamily protein
AT3G50400	1.77036	0.678197	-2.61039	0	GDSL-like Lipase/Acylhydrolase superfamily protein
AT3G50560	11.7371	5.28396	-2.22126	0	NAD(P)-binding Rossmann-fold superfamily protein
AT3G50620	4.00379	2.5478	-1.57147	0	P-loop containing nucleoside triphosphate hydrolases superfamily protein
AT3G50740	77.1775	50.4084	-1.53104	0	UGT72E1, UDP-glucosyl transferase 72E1
AT3G50750	19.3135	12.3086	-1.56911	0	BEH1, BES1/BZR1 homolog 1
AT3G50930	11.4999	4.95703	-2.31992	0	BCS1, cytochrome BC1 synthesis
AT3G50970	19.527	10.9953	-1.77594	0	LTI30, XERO2, dehydrin family protein
AT3G51220	3.12245	1.83412	-1.70243	0	Plant protein of unknown function (DUF827)
AT3G51240	144.464	67.4269	-2.14252	3.23325e-06	F3'H, F3H, TT6, flavanone 3-hydroxylase
AT3G51360	0.541481	0.265053	-2.04291	0	Eukaryotic aspartyl protease family protein
AT3G51380	2.86425	1.24626	-2.29828	0	IQD20, IQ-domain 20
AT3G51490	0.730668	0.301187	-2.42596	0	TMT3, tonoplast monosaccharide transporter3
AT3G51560	0.0791818	0.0258395	-3.06437	0	Disease resistance protein (TIR-NBS-LRR class) family
AT3G51642	6.26178	1.7515	-3.5751	0	unknown protein; Has 30201 Blast hits to 17322 proteins in 780 species: Archae - 12; Bacteria - 1396; Metazoa - 17338; Fungi - 3422; Plants - 5037; Viruses - 0; Other Eukaryotes - 2996 (source: NCBI BLink).
AT3G51750	14.6342	6.29309	-2.32545	0	unknown protein; Has 15 Blast hits to 14 proteins in 5 species: Archae - 0; Bacteria - 0; Metazoa - 0; Fungi - 0; Plants - 15; Viruses - 0; Other Eukaryotes - 0 (source: NCBI BLink).
AT3G51760	21.0149	13.9711	-1.50417	2.01084e-05	Protein of unknown function (DUF688)
AT3G51810	0.552247	0.108129	-5.10729	0	AT3, ATEM1, EM1, GEA1, Stress induced protein
AT3G51895	16.8398	11.19	-1.5049	0	AST12, SULTR3;1, sulfate transporter 3;1
AT3G51940	3.94117	2.47627	-1.59157	0	unknown protein; BEST Arabidopsis thaliana protein match is: unknown protein (TAIR:AT5G03990.1); Has 215 Blast hits to 164 proteins in 38 species: Archae - 0; Bacteria - 35; Metazoa - 16; Fungi - 18; Plants - 121; Viruses - 0; Other Eukaryotes - 25 (source: NCBI BLink).
AT3G52130	2.93119	0.538053	-5.44777	0	Bifunctional inhibitor/lipid-transfer protein/seed storage 2S albumin superfamily protein
AT3G52160	0.470588	0.263258	-1.78755	0	KCS15, 3-ketoacyl-CoA synthase 15
AT3G52360	42.5546	16.3618	-2.60085	0	unknown protein; FUNCTIONS IN: molecular_function unknown; INVOLVED IN: response to karrikin; LOCATED IN: endomembrane system; EXPRESSED IN: 23 plant structures; EXPRESSED DURING: 14 growth stages; BEST Arabidopsis thaliana protein match is: unknown protein (TAIR:AT2G35850.1); Has 34 Blast hits to 34 proteins in 10 species: Archae - 0; Bacteria - 0; Metazoa - 0; Fungi - 0; Plants - 34; Viruses - …
AT3G52540	2.4348	1.56427	-1.55651	0	ATOFP18, OFP18, ovate family protein 18
AT3G52561	0.385608	0.188754	-2.04291	0	unknown protein; FUNCTIONS IN: molecular_function unknown; INVOLVED IN: biological_process unknown; LOCATED IN: cellular_component unknown; BEST Arabidopsis thaliana protein match is: unknown protein (TAIR:AT3G11600.1); Has 30201 Blast hits to 17322 proteins in 780 species: Archae - 12; Bacteria - 1396; Metazoa - 17338; Fungi - 3422; Plants - 5037; Viruses - 0; Other Eukaryotes - 2996 (source: NC…
AT3G52700	2.86119	1.34867	-2.12149	0.00441503	unknown protein; Has 6 Blast hits to 6 proteins in 2 species: Archae - 0; Bacteria - 0; Metazoa - 0; Fungi - 0; Plants - 6; Viruses - 0; Other Eukaryotes - 0 (source: NCBI BLink).
AT3G52720	57.6221	29.9643	-1.92303	0	ACA1, ATACA1, CAH1, alpha carbonic anhydrase 1
AT3G52740	51.0751	28.2907	-1.80537	0	unknown protein; BEST Arabidopsis thaliana protein match is: unknown protein (TAIR:AT3G44450.1); Has 65 Blast hits to 65 proteins in 13 species: Archae - 0; Bacteria - 0; Metazoa - 0; Fungi - 0; Plants - 65; Viruses - 0; Other Eukaryotes - 0 (source: NCBI BLink).
AT3G52770	1.23347	0.805037	-1.53219	0	ZPR3, protein binding
AT3G52790	6.91802	2.78876	-2.48068	0	peptidoglycan-binding LysM domain-containing protein
AT3G52820	0.910397	0.475346	-1.91523	0	ATPAP22, PAP22, purple acid phosphatase 22
AT3G53040	0.54325	0.0590931	-9.19312	0	late embryogenesis abundant protein, putative / LEA protein, putative
AT3G53150	0.716689	0.191355	-3.74534	0	UGT73D1, UDP-glucosyl transferase 73D1
AT3G53260	137.475	73.9477	-1.85908	2.6203e-06	ATPAL2, PAL2, phenylalanine ammonia-lyase 2
AT3G53420	590.272	389.54	-1.5153	2.15124e-06	PIP2, PIP2;1, PIP2A, plasma membrane intrinsic protein 2A
AT3G53480	16.2699	10.6258	-1.53116	0	ABCG37, ATPDR9, PDR9, PIS1, pleiotropic drug resistance 9
AT3G53980	33.8807	21.5106	-1.57507	0	Bifunctional inhibitor/lipid-transfer protein/seed storage 2S albumin superfamily protein
AT3G54500	106.287	49.8855	-2.13061	0	BEST Arabidopsis thaliana protein match is: dentin sialophosphoprotein-related (TAIR:AT5G64170.1); Has 183 Blast hits to 175 proteins in 44 species: Archae - 0; Bacteria - 4; Metazoa - 38; Fungi - 11; Plants - 120; Viruses - 0; Other Eukaryotes - 10 (source: NCBI BLink).
AT3G54520	0.446065	0.0873389	-5.10729	0	unknown protein; BEST Arabidopsis thaliana protein match is: unknown protein (TAIR:AT3G54530.1); Has 72 Blast hits to 70 proteins in 20 species: Archae - 0; Bacteria - 5; Metazoa - 8; Fungi - 2; Plants - 18; Viruses - 0; Other Eukaryotes - 39 (source: NCBI BLink).
AT3G54530	1.8247	0.37216	-4.90299	0	unknown protein; BEST Arabidopsis thaliana protein match is: unknown protein (TAIR:AT3G54520.1); Has 159 Blast hits to 159 proteins in 50 species: Archae - 2; Bacteria - 26; Metazoa - 55; Fungi - 5; Plants - 20; Viruses - 2; Other Eukaryotes - 49 (source: NCBI BLink).
AT3G54890	2613.5	1597.62	-1.63588	0	LHCA1, photosystem I light harvesting complex gene 1
AT3G55120	91.2864	45.4683	-2.00769	0	A11, CFI, TT5, Chalcone-flavanone isomerase family protein
AT3G55220	20.8931	13.8724	-1.50609	0.00684396	Cleavage and polyadenylation specificity factor (CPSF) A subunit protein
AT3G55240	26.0993	12.9896	-2.00924	0	Plant protein 1589 of unknown function
AT3G55650	0.259084	0.126821	-2.04291	0	Pyruvate kinase family protein
AT3G55890	1.51209	0.822404	-1.83862	0	Yippee family putative zinc-binding protein
AT3G55910	1.01736	0.597591	-1.70243	0	unknown protein; Has 4 Blast hits to 4 proteins in 2 species: Archae - 0; Bacteria - 0; Metazoa - 0; Fungi - 0; Plants - 4; Viruses - 0; Other Eukaryotes - 0 (source: NCBI BLink).
AT3G56220	2.60939	1.34451	-1.94077	0	transcription regulators
AT3G56290	237.488	108.31	-2.19266	0	unknown protein; Has 39 Blast hits to 39 proteins in 15 species: Archae - 0; Bacteria - 0; Metazoa - 0; Fungi - 0; Plants - 39; Viruses - 0; Other Eukaryotes - 0 (source: NCBI BLink).
AT3G56350	0.424787	0.103966	-4.08583	0	Iron/manganese superoxide dismutase family protein
AT3G56410	2.46474	1.60865	-1.53219	0.00833747	Protein of unknown function (DUF3133)
AT3G56500	0.59636	0.291916	-2.04291	0	serine-rich protein-related
AT3G56790	0.319787	0.156535	-2.04291	0	RNA splicing factor-related
AT3G56891	0.792766	0.388057	-2.04291	0	Heavy metal transport/detoxification superfamily protein
AT3G56970	14.0449	9.05997	-1.55021	0	BHLH038, ORG2, basic helix-loop-helix (bHLH) DNA-binding superfamily protein
AT3G56980	14.37	7.72592	-1.85997	0	BHLH039, ORG3, basic helix-loop-helix (bHLH) DNA-binding superfamily protein
AT3G57020	42.1818	23.1313	-1.82358	0	Calcium-dependent phosphotriesterase superfamily protein
AT3G57740	0.277358	0.0905104	-3.06437	0	Protein kinase superfamily protein
AT3G58060	0.32134	0.0786474	-4.08583	0	Cation efflux family protein
AT3G58190	0.310617	0.202728	-1.53219	0	ASL16, LBD29, lateral organ boundaries-domain 29
AT3G58380	0.16067	0.0786474	-2.04291	0	TRAF-like family protein
AT3G58480	0.10597	0.051872	-2.04291	0	calmodulin-binding family protein
AT3G58810	8.65117	4.23472	-2.04291	0	ATMTP3, ATMTPA2, MTP3, MTPA2, metal tolerance protein A2
AT3G58980	1.00128	0.6535	-1.53219	0	F-box family protein
AT3G59190	0.144955	0.0946065	-1.53219	0	F-box/RNI-like superfamily protein
AT3G59230	0.134545	0.0658592	-2.04291	0	RNI-like superfamily protein
AT3G59250	3.39289	2.03364	-1.66838	0	F-box/RNI-like superfamily protein
AT3G59340	0.524572	0.0733647	-7.1502	0	Eukaryotic protein of unknown function (DUF914)
AT3G59400	380.294	238.229	-1.59634	0	GUN4, enzyme binding;tetrapyrrole binding
AT3G59450	0.444268	0.217468	-2.04291	0	Calcium-binding EF-hand family protein
AT3G59510	0.709243	0.462896	-1.53219	0	Leucine-rich repeat (LRR) family protein
AT3G59790	0.50403	0.328962	-1.53219	0	ATMPK10, MPK10, MAP kinase 10
AT3G59880	6.64673	3.85114	-1.72591	0	unknown protein; FUNCTIONS IN: molecular_function unknown; INVOLVED IN: biological_process unknown; LOCATED IN: plasma membrane; BEST Arabidopsis thaliana protein match is: unknown protein (TAIR:AT2G44010.1); Has 20 Blast hits to 20 proteins in 7 species: Archae - 0; Bacteria - 0; Metazoa - 0; Fungi - 0; Plants - 20; Viruses - 0; Other Eukaryotes - 0 (source: NCBI BLink).
AT3G60270	0.52816	0.172355	-3.06437	0	Cupredoxin superfamily protein
AT3G60280	0.869094	0.425419	-2.04291	0	UCC3, uclacyanin 3
AT3G60286	0.933799	0.609456	-1.53219	0	unknown protein; Has 30201 Blast hits to 17322 proteins in 780 species: Archae - 12; Bacteria - 1396; Metazoa - 17338; Fungi - 3422; Plants - 5037; Viruses - 0; Other Eukaryotes - 2996 (source: NCBI BLink).
AT3G60290	3.73047	1.94261	-1.92034	0	2-oxoglutarate (2OG) and Fe(II)-dependent oxygenase superfamily protein
AT3G60510	4.60986	3.02848	-1.52217	0	ATP-dependent caseinolytic (Clp) protease/crotonase family protein
AT3G60700	0.414877	0.135387	-3.06437	0	Protein of unknown function (DUF1163)
AT3G61080	19.4678	12.5996	-1.54512	0	Protein kinase superfamily protein
AT3G61170	0.591036	0.20665	-2.86008	0.00611627	Tetratricopeptide repeat (TPR)-like superfamily protein
AT3G61220	48.5779	32.1515	-1.51091	0	NAD(P)-binding Rossmann-fold superfamily protein
AT3G61230	0.326625	0.213176	-1.53219	0	GATA type zinc finger transcription factor family protein
AT3G61340	0.566181	0.277144	-2.04291	0	F-box and associated interaction domains-containing protein
AT3G61410	2.94933	1.6041	-1.83862	0	BEST Arabidopsis thaliana protein match is: U-box domain-containing protein kinase family protein (TAIR:AT2G45910.1); Has 232 Blast hits to 229 proteins in 13 species: Archae - 0; Bacteria - 0; Metazoa - 13; Fungi - 0; Plants - 218; Viruses - 0; Other Eukaryotes - 1 (source: NCBI BLink).
AT3G61450	0.380437	0.186223	-2.04291	0	ATSYP73, SYP73, syntaxin of plants 73
AT3G61723	0.468368	0.229265	-2.04291	0	PHD finger protein
AT3G61898	5.20887	2.54972	-2.04291	0	unknown protein; FUNCTIONS IN: molecular_function unknown; INVOLVED IN: biological_process unknown; LOCATED IN: mitochondrion; Has 35333 Blast hits to 34131 proteins in 2444 species: Archae - 798; Bacteria - 22429; Metazoa - 974; Fungi - 991; Plants - 531; Viruses - 0; Other Eukaryotes - 9610 (source: NCBI BLink).
AT3G61900	2.41591	0.709549	-3.40486	0	SAUR-like auxin-responsive protein family
AT3G61930	7.53571	1.01259	-7.44205	0	unknown protein; FUNCTIONS IN: molecular_function unknown; INVOLVED IN: N-terminal protein myristoylation; EXPRESSED IN: 11 plant structures; EXPRESSED DURING: 4 anthesis, C globular stage, petal differentiation and expansion stage; Has 11 Blast hits to 11 proteins in 5 species: Archae - 0; Bacteria - 0; Metazoa - 0; Fungi - 0; Plants - 11; Viruses - 0; Other Eukaryotes - 0 (source: NCBI BLink).
AT3G62040	66.3105	42.6057	-1.55638	2.55066e-05	Haloacid dehalogenase-like hydrolase (HAD) superfamily protein
AT3G62320	0.38486	0.188388	-2.04291	0	Polynucleotidyl transferase, ribonuclease H-like superfamily protein
AT3G62610	1.19535	0.702146	-1.70243	0	ATMYB11, MYB11, PFG2, myb domain protein 11
AT3G62740	1.84243	1.09512	-1.6824	0.00790526	BGLU7, beta glucosidase 7
AT3G62960	8.07268	3.16124	-2.55364	0	Thioredoxin superfamily protein
AT3G63140	245.802	160.404	-1.5324	4.52139e-06	CSP41A, chloroplast stem-loop binding protein of 41 kDa
AT4G00050	68.4188	32.4462	-2.10868	0	UNE10, basic helix-loop-helix (bHLH) DNA-binding superfamily protein
AT4G00070	1.65184	0.898412	-1.83862	0	RING/U-box superfamily protein
AT4G00350	0.217036	0.0531192	-4.08583	0	MATE efflux family protein
AT4G00460	1.24117	0.792458	-1.56623	0	ATROPGEF3, ROPGEF3, RHO guanyl-nucleotide exchange factor 3
AT4G00910	4.38648	2.21223	-1.98283	0	Aluminium activated malate transporter family protein
AT4G01060	5.99601	3.05243	-1.96434	0	CPL3, ETC3, CAPRICE-like MYB3
AT4G01080	10.9769	5.46527	-2.00848	0	TBL26, TRICHOME BIREFRINGENCE-LIKE 26
AT4G01140	0.821177	0.468957	-1.75107	0	Protein of unknown function (DUF1191)
AT4G01280	9.4728	6.20478	-1.52669	0	Homeodomain-like superfamily protein
AT4G01360	3.36711	0.981901	-3.42918	0	unknown protein; BEST Arabidopsis thaliana protein match is: Protein of unknown function (DUF793) (TAIR:AT1G01550.2); Has 99 Blast hits to 99 proteins in 25 species: Archae - 0; Bacteria - 10; Metazoa - 0; Fungi - 0; Plants - 89; Viruses - 0; Other Eukaryotes - 0 (source: NCBI BLink).
AT4G01930	0.202744	0.0992427	-2.04291	0	Cysteine/Histidine-rich C1 domain family protein
AT4G01970	0.629994	0.30838	-2.04291	0	AtSTS, STS, stachyose synthase
AT4G01985	0.210035	0.102811	-2.04291	0	unknown protein; FUNCTIONS IN: molecular_function unknown; INVOLVED IN: biological_process unknown; LOCATED IN: endomembrane system; Has 35333 Blast hits to 34131 proteins in 2444 species: Archae - 798; Bacteria - 22429; Metazoa - 974; Fungi - 991; Plants - 531; Viruses - 0; Other Eukaryotes - 9610 (source: NCBI BLink).
AT4G02090	3.15991	1.66575	-1.89699	0	unknown protein; FUNCTIONS IN: molecular_function unknown; INVOLVED IN: N-terminal protein myristoylation; LOCATED IN: cellular_component unknown; EXPRESSED IN: root; Has 132 Blast hits to 132 proteins in 12 species: Archae - 0; Bacteria - 0; Metazoa - 0; Fungi - 0; Plants - 132; Viruses - 0; Other Eukaryotes - 0 (source: NCBI BLink).
AT4G02170	2.17677	0.327852	-6.63947	0	unknown protein; BEST Arabidopsis thaliana protein match is: unknown protein (TAIR:AT5G38700.1); Has 53 Blast hits to 53 proteins in 10 species: Archae - 0; Bacteria - 0; Metazoa - 0; Fungi - 0; Plants - 53; Viruses - 0; Other Eukaryotes - 0 (source: NCBI BLink).
AT4G02200	11.9631	6.87094	-1.74112	0.000330327	Drought-responsive family protein
AT4G02420	6.2738	4.11079	-1.52618	0	Concanavalin A-like lectin protein kinase family protein
AT4G02482	3.18721	1.2001	-2.65579	0	chloroplast outer envelope GTP-binding protein, putative
AT4G02650	0.146595	0.0956773	-1.53219	0	ENTH/ANTH/VHS superfamily protein
AT4G02810	2.7398	1.47986	-1.85139	0	Protein of unknown function (DUF3049)
AT4G02830	1.82289	0.419906	-4.34119	0	unknown protein; Has 74 Blast hits to 74 proteins in 13 species: Archae - 0; Bacteria - 0; Metazoa - 0; Fungi - 0; Plants - 74; Viruses - 0; Other Eukaryotes - 0 (source: NCBI BLink).
AT4G03050	0.801753	0.483022	-1.65987	0	AOP3, 2-oxoglutarate (2OG) and Fe(II)-dependent oxygenase superfamily protein
AT4G03330	0.9517	0.465854	-2.04291	0	ATSYP123, SYP123, syntaxin of plants 123
AT4G03400	29.8221	12.2754	-2.42941	0	DFL2, GH3-10, Auxin-responsive GH3 family protein
AT4G03460	0.536988	0.238958	-2.24721	0	Ankyrin repeat family protein
AT4G03480	0.150445	0.0981901	-1.53219	0	Ankyrin repeat family protein
AT4G03600	1.23041	0.481825	-2.55364	0	unknown protein; BEST Arabidopsis thaliana protein match is: unknown protein (TAIR:AT1G03730.1); Has 30201 Blast hits to 17322 proteins in 780 species: Archae - 12; Bacteria - 1396; Metazoa - 17338; Fungi - 3422; Plants - 5037; Viruses - 0; Other Eukaryotes - 2996 (source: NCBI BLink).
AT4G03965	2.00701	1.13754	-1.76434	0	RING/U-box superfamily protein
AT4G04330	1.40643	0.826132	-1.70243	0.0198039	Chaperonin-like RbcX protein
AT4G04760	0.6365	0.346183	-1.83862	0	Major facilitator superfamily protein
AT4G04840	64.986	36.6823	-1.77159	0	ATMSRB6, MSRB6, methionine sulfoxide reductase B6
AT4G04900	2.10815	1.23832	-1.70243	0	RIC10, ROP-interactive CRIB motif-containing protein 10
AT4G04990	0.871	0.319764	-2.72389	0	Protein of unknown function (DUF761)
AT4G05010	7.82316	4.51674	-1.73204	0	F-box family protein
AT4G05110	2.6497	1.02396	-2.58769	0.000943842	ATENT6, ENT6, equilibrative nucleoside transporter 6
AT4G05220	1.45806	0.85646	-1.70243	0	Late embryogenesis abundant (LEA) hydroxyproline-rich glycoprotein family
AT4G05631	2.13899	0.881707	-2.42596	0	unknown protein; Has 30201 Blast hits to 17322 proteins in 780 species: Archae - 12; Bacteria - 1396; Metazoa - 17338; Fungi - 3422; Plants - 5037; Viruses - 0; Other Eukaryotes - 2996 (source: NCBI BLink).
AT4G06534	2.2011	1.43657	-1.53219	0	unknown protein; FUNCTIONS IN: molecular_function unknown; INVOLVED IN: biological_process unknown; LOCATED IN: endomembrane system; Has 22 Blast hits to 22 proteins in 8 species: Archae - 0; Bacteria - 0; Metazoa - 0; Fungi - 0; Plants - 22; Viruses - 0; Other Eukaryotes - 0 (source: NCBI BLink).
AT4G07820	2.45706	1.13197	-2.1706	0	CAP (Cysteine-rich secretory proteins, Antigen 5, and Pathogenesis-related 1 protein) superfamily protein
AT4G08450	0.1876	0.104948	-1.78755	0	Disease resistance protein (TIR-NBS-LRR class) family
AT4G08555	7.36452	2.98337	-2.46852	0	unknown protein; FUNCTIONS IN: molecular_function unknown; INVOLVED IN: biological_process unknown; LOCATED IN: cellular_component unknown; EXPRESSED IN: cultured cell; Has 4 Blast hits to 4 proteins in 2 species: Archae - 0; Bacteria - 0; Metazoa - 0; Fungi - 0; Plants - 4; Viruses - 0; Other Eukaryotes - 0 (source: NCBI BLink).
AT4G08780	5.34146	2.89477	-1.84521	0.0120654	Peroxidase superfamily protein
AT4G08870	60.8159	40.0034	-1.52027	0.000148599	Arginase/deacetylase superfamily protein
AT4G09100	0.995429	0.24363	-4.08583	0	RING/U-box superfamily protein
AT4G09110	0.436937	0.10694	-4.08583	0	RING/U-box superfamily protein
AT4G09170	1.12977	0.491571	-2.29828	0	unknown protein; BEST Arabidopsis thaliana protein match is: unknown protein (TAIR:AT1G35430.1); Has 23 Blast hits to 23 proteins in 5 species: Archae - 0; Bacteria - 0; Metazoa - 0; Fungi - 0; Plants - 23; Viruses - 0; Other Eukaryotes - 0 (source: NCBI BLink).
AT4G09350	28.8391	18.4648	-1.56184	0	Chaperone DnaJ-domain superfamily protein
AT4G09750	36.3936	23.1965	-1.56893	0	NAD(P)-binding Rossmann-fold superfamily protein
AT4G10020	0.19872	0.0648487	-3.06437	0	AtHSD5, HSD5, hydroxysteroid dehydrogenase 5
AT4G10120	55.0425	26.733	-2.05898	0	ATSPS4F, Sucrose-phosphate synthase family protein
AT4G10250	1.98797	0.409729	-4.85192	0	ATHSP22.0, HSP20-like chaperones superfamily protein
AT4G10310	3.33809	2.21557	-1.50665	0	ATHKT1, HKT1, high-affinity K+ transporter 1
AT4G10340	2336.61	1556.54	-1.50116	0	LHCB5, light harvesting complex of photosystem II 5
AT4G10500	0.711502	0.386975	-1.83862	0	2-oxoglutarate (2OG) and Fe(II)-dependent oxygenase superfamily protein
AT4G10510	0.993804	0.549916	-1.80719	0	Subtilase family protein
AT4G10600	2.11655	1.35136	-1.56623	0	RING/FYVE/PHD zinc finger superfamily protein
AT4G10845	0.725657	0.236804	-3.06437	0	unknown protein; FUNCTIONS IN: molecular_function unknown; INVOLVED IN: biological_process unknown; LOCATED IN: mitochondrion; EXPRESSED IN: sperm cell, male gametophyte, pollen tube; EXPRESSED DURING: L mature pollen stage; BEST Arabidopsis thaliana protein match is: Protein of unknown function (DUF3414) (TAIR:AT4G38760.1); Has 6 Blast hits to 6 proteins in 3 species: Archae - 0; Bacteria - 0; M…
AT4G11040	0.145592	0.071267	-2.04291	0	Protein phosphatase 2C family protein
AT4G11070	2.04099	1.19887	-1.70243	0	AtWRKY41, WRKY41, WRKY family transcription factor
AT4G11190	5.75821	3.71234	-1.5511	0	Disease resistance-responsive (dirigent-like protein) family protein
AT4G11330	6.25885	3.95726	-1.58161	0	ATMPK5, MPK5, MAP kinase 5
AT4G11400	0.518958	0.338704	-1.53219	0	ARID/BRIGHT DNA-binding domain;ELM2 domain protein
AT4G11521	3.1919	1.94247	-1.64321	0	Receptor-like protein kinase-related family protein
AT4G11570	51.3785	33.0141	-1.55626	0	Haloacid dehalogenase-like hydrolase (HAD) superfamily protein
AT4G11590	0.166322	0.0814139	-2.04291	0	F-box associated ubiquitination effector family protein
AT4G11845	2.75434	1.75271	-1.57147	0	Interleukin-1 receptor-associated kinase 4 protein
AT4G12270	1.00515	0.281152	-3.5751	0	Copper amine oxidase family protein
AT4G12320	39.4323	21.8439	-1.80518	0.000132963	CYP706A6, cytochrome P450, family 706, subfamily A, polypeptide 6
AT4G12350	0.345972	0.225803	-1.53219	0	AtMYB42, MYB42, myb domain protein 42
AT4G12410	0.938211	0.459251	-2.04291	0	SAUR-like auxin-responsive protein family
AT4G12440	0.425546	0.277738	-1.53219	0	APT4, adenine phosphoribosyl transferase 4
AT4G12540	1.64774	1.05204	-1.56623	0	unknown protein; Has 29 Blast hits to 26 proteins in 11 species: Archae - 2; Bacteria - 0; Metazoa - 0; Fungi - 0; Plants - 27; Viruses - 0; Other Eukaryotes - 0 (source: NCBI BLink).
AT4G12850	2.12167	1.24626	-1.70243	0	Far-red impaired responsive (FAR1) family protein
AT4G12980	36.1676	19.7291	-1.83321	0	Auxin-responsive family protein
AT4G12990	3.4371	1.86939	-1.83862	0	unknown protein; FUNCTIONS IN: molecular_function unknown; INVOLVED IN: biological_process unknown; LOCATED IN: plant-type cell wall; EXPRESSED IN: 23 plant structures; EXPRESSED DURING: 13 growth stages; Has 4 Blast hits to 4 proteins in 1 species: Archae - 0; Bacteria - 0; Metazoa - 0; Fungi - 0; Plants - 4; Viruses - 0; Other Eukaryotes - 0 (source: NCBI BLink).
AT4G13210	2.10114	1.35175	-1.55439	0	Pectin lyase-like superfamily protein
AT4G13410	5.22924	2.65004	-1.97327	0	ATCSLA15, CSLA15, Nucleotide-diphospho-sugar transferases superfamily protein
AT4G13570	4.18631	2.43341	-1.72035	0.00159617	HTA4, histone H2A 4
AT4G13575	24.1453	15.4046	-1.56741	0	unknown protein; FUNCTIONS IN: molecular_function unknown; INVOLVED IN: biological_process unknown; LOCATED IN: cellular_component unknown; Has 30201 Blast hits to 17322 proteins in 780 species: Archae - 12; Bacteria - 1396; Metazoa - 17338; Fungi - 3422; Plants - 5037; Viruses - 0; Other Eukaryotes - 2996 (source: NCBI BLink).
AT4G13620	1.69613	0.899435	-1.88577	0	Integrase-type DNA-binding superfamily protein
AT4G13800	3.31192	1.06	-3.12446	0	Protein of unknown function (DUF803)
AT4G13992	1.08096	0.705503	-1.53219	0	Cysteine/Histidine-rich C1 domain family protein
AT4G14365	2.18771	1.45087	-1.50787	0	XBAT34, XB3 ortholog 4 in Arabidopsis thaliana
AT4G14368	0.0868461	0.0283406	-3.06437	0	Regulator of chromosome condensation (RCC1) family protein
AT4G14380	0.887434	0.579195	-1.53219	0	unknown protein; Has 22 Blast hits to 22 proteins in 8 species: Archae - 0; Bacteria - 0; Metazoa - 1; Fungi - 1; Plants - 18; Viruses - 0; Other Eukaryotes - 2 (source: NCBI BLink).
AT4G14630	3.94471	0.993046	-3.97233	0	GLP9, germin-like protein 9
AT4G14690	370.073	44.1417	-8.38376	0	ELIP2, Chlorophyll A-B binding family protein
AT4G14819	1.13048	0.553367	-2.04291	0	Protein of unknown function (DUF1677)
AT4G14860	1.62777	1.06238	-1.53219	0	atofp11, OFP11, ovate family protein 11
AT4G15165	1.74967	0.85646	-2.04291	0	N-terminal nucleophile aminohydrolases (Ntn hydrolases) superfamily protein
AT4G15248	13.4028	4.06574	-3.29652	0	B-box type zinc finger family protein
AT4G15290	0.311511	0.190604	-1.63433	0	ATCSLB05, ATCSLB5, CSLB05, Cellulose synthase family protein
AT4G15300	0.610414	0.398394	-1.53219	0	CYP702A2, cytochrome P450, family 702, subfamily A, polypeptide 2
AT4G15310	0.347668	0.136146	-2.55364	0	CYP702A3, cytochrome P450, family 702, subfamily A, polypeptide 3
AT4G15430	8.59423	3.90636	-2.20006	0	ERD (early-responsive to dehydration stress) family protein
AT4G15480	4.39764	1.30291	-3.37525	8.73324e-05	UGT84A1, UDP-Glycosyltransferase superfamily protein
AT4G15540	18.8027	11.2796	-1.66696	0	EamA-like transporter family
AT4G15563	2.29986	1.4684	-1.56623	0	unknown protein; Has 36 Blast hits to 36 proteins in 12 species: Archae - 0; Bacteria - 0; Metazoa - 0; Fungi - 0; Plants - 36; Viruses - 0; Other Eukaryotes - 0 (source: NCBI BLink).
AT4G15660	2.94933	0.384983	-7.66093	0.00159617	Thioredoxin superfamily protein
AT4G15670	2.53733	1.15921	-2.18884	0.00344235	Thioredoxin superfamily protein
AT4G15680	7.70916	2.717	-2.83738	0.000251857	Thioredoxin superfamily protein
AT4G15690	6.14361	2.60089	-2.36212	0	Thioredoxin superfamily protein
AT4G15700	10.7238	4.86041	-2.20635	0.00028715	Thioredoxin superfamily protein
AT4G15740	1.32476	0.555828	-2.3834	0	Calcium-dependent lipid-binding (CaLB domain) family protein
AT4G15953	1.53231	0.900076	-1.70243	0	Maternally expressed gene (MEG) family protein
AT4G15990	3.16378	0.476511	-6.63947	0	unknown protein; BEST Arabidopsis thaliana protein match is: unknown protein (TAIR:AT4G16024.1); Has 14 Blast hits to 14 proteins in 2 species: Archae - 0; Bacteria - 0; Metazoa - 0; Fungi - 0; Plants - 14; Viruses - 0; Other Eukaryotes - 0 (source: NCBI BLink).
AT4G16015	1.17325	0.544076	-2.15641	0	Cysteine/Histidine-rich C1 domain family protein
AT4G16270	1.34636	0.659039	-2.04291	0	Peroxidase superfamily protein
AT4G16620	0.59413	0.363531	-1.63433	0	nodulin MtN21 /EamA-like transporter family protein
AT4G16680	3.62044	2.06756	-1.75107	0.000126223	P-loop containing nucleoside triphosphate hydrolases superfamily protein
AT4G16860	11.7166	4.94234	-2.37065	5.34829e-05	RPP4, Disease resistance protein (TIR-NBS-LRR class) family
AT4G16880	13.5264	6.96446	-1.94221	0.000125953	Leucine-rich repeat (LRR) family protein
AT4G16950	19.4961	11.2784	-1.72862	0.00177569	RPP5, Disease resistance protein (TIR-NBS-LRR class) family
AT4G16980	724.311	474.865	-1.5253	0	arabinogalactan-protein family
AT4G17090	137.401	56.4142	-2.43558	0	BAM3, BMY8, CT-BMY, chloroplast beta-amylase
AT4G17280	5.26892	3.2546	-1.61891	0.00143328	Auxin-responsive family protein
AT4G17480	0.814492	0.507425	-1.60515	0	alpha/beta-Hydrolases superfamily protein
AT4G17483	1.27573	0.208155	-6.12874	0	alpha/beta-Hydrolases superfamily protein
AT4G17785	0.288017	0.0704918	-4.08583	0	MYB39, myb domain protein 39
AT4G18010	19.745	10.5402	-1.87331	0	5PTASE2, AT5PTASE2, IP5PII, myo-inositol polyphosphate 5-phosphatase 2
AT4G18195	0.220653	0.144012	-1.53219	0	ATPUP8, PUP8, purine permease 8
AT4G18250	0.658859	0.341481	-1.92942	0	receptor serine/threonine kinase, putative
AT4G18650	0.754132	0.123048	-6.12874	0	transcription factor-related
AT4G18960	0.122434	0.0599311	-2.04291	0	AG, K-box region and MADS-box transcription factor family protein
AT4G19170	49.9345	28.8997	-1.72785	0	CCD4, NCED4, nine-cis-epoxycarotenoid dioxygenase 4
AT4G19430	1.40444	0.137494	-10.2146	0	unknown protein; FUNCTIONS IN: molecular_function unknown; INVOLVED IN: biological_process unknown; LOCATED IN: chloroplast; EXPRESSED IN: 17 plant structures; EXPRESSED DURING: 13 growth stages; Has 30201 Blast hits to 17322 proteins in 780 species: Archae - 12; Bacteria - 1396; Metazoa - 17338; Fungi - 3422; Plants - 5037; Viruses - 0; Other Eukaryotes - 2996 (source: NCBI BLink).
AT4G19560	0.639232	0.312902	-2.04291	0	CYCT1;2, Cyclin family protein
AT4G19680	1.38924	0.715819	-1.94077	0	ATIRT2, IRT2, iron regulated transporter 2
AT4G19690	169.108	46.8987	-3.60582	0	ATIRT1, IRT1, iron-regulated transporter 1
AT4G19820	2.88593	0.882908	-3.26866	0	Glycosyl hydrolase family protein with chitinase insertion domain
AT4G19829	1.43904	0.704407	-2.04291	0	unknown protein; Has 30201 Blast hits to 17322 proteins in 780 species: Archae - 12; Bacteria - 1396; Metazoa - 17338; Fungi - 3422; Plants - 5037; Viruses - 0; Other Eukaryotes - 2996 (source: NCBI BLink).
AT4G19830	13.4882	8.93868	-1.50897	0	FKBP-like peptidyl-prolyl cis-trans isomerase family protein
AT4G20110	7.70102	4.89249	-1.57405	0	BP80-3;1, VSR3;1, VSR7, VACUOLAR SORTING RECEPTOR 7
AT4G20160	0.167021	0.109008	-1.53219	0	LOCATED IN: chloroplast; EXPRESSED IN: 6 plant structures; EXPRESSED DURING: L mature pollen stage, M germinated pollen stage, 4 anthesis, petal differentiation and expansion stage; BEST Arabidopsis thaliana protein match is: RING/U-box superfamily protein (TAIR:AT1G30860.1); Has 64917 Blast hits to 39974 proteins in 1949 species: Archae - 279; Bacteria - 7425; Metazoa - 26604; Fungi - 5788; Plan…
AT4G20820	3.41537	2.18855	-1.56056	0	FAD-binding Berberine family protein
AT4G20900	0.146776	0.0718464	-2.04291	0	MS5, TDM1, Tetratricopeptide repeat (TPR)-like superfamily protein
AT4G20970	0.346576	0.169648	-2.04291	0	basic helix-loop-helix (bHLH) DNA-binding superfamily protein
AT4G20990	0.3705	0.120906	-3.06437	0	ACA4, ATACA4, alpha carbonic anhydrase 4
AT4G21200	2.19902	1.32481	-1.65987	0	ATGA2OX8, GA2OX8, gibberellin 2-oxidase 8
AT4G21340	1.05166	0.60058	-1.75107	0	B70, basic helix-loop-helix (bHLH) DNA-binding superfamily protein
AT4G21440	0.4446	0.21763	-2.04291	0	ATM4, ATMYB102, MYB102, MYB102, MYB-like 102
AT4G21590	1.39504	0.482024	-2.89413	0	ENDO3, endonuclease 3
AT4G21760	2.64862	1.67104	-1.58502	0.0132591	BGLU47, beta-glucosidase 47
AT4G21870	69.4592	36.358	-1.91042	0	HSP20-like chaperones superfamily protein
AT4G22110	0.204871	0.133711	-1.53219	0	GroES-like zinc-binding dehydrogenase family protein
AT4G22510	7.09243	2.05732	-3.44742	0.0495634	unknown protein; FUNCTIONS IN: molecular_function unknown; INVOLVED IN: biological_process unknown; LOCATED IN: mitochondrion; EXPRESSED IN: shoot apex, leaf; Has 2 Blast hits to 2 proteins in 1 species: Archae - 0; Bacteria - 0; Metazoa - 0; Fungi - 0; Plants - 2; Viruses - 0; Other Eukaryotes - 0 (source: NCBI BLink).
AT4G22880	14.4557	9.35735	-1.54485	0	ANS, LDOX, TDS4, TT18, leucoanthocyanidin dioxygenase
AT4G23240	0.93762	0.458962	-2.04291	0	CRK16, cysteine-rich RLK (RECEPTOR-like protein kinase) 16
AT4G23250	4.85608	2.47086	-1.96534	9.64367e-05	CRK17, DUF26-21, EMB1290, RKC1, kinases;protein kinases
AT4G23271	2.92041	1.90604	-1.53219	0	unknown protein; LOCATED IN: endomembrane system; Has 30201 Blast hits to 17322 proteins in 780 species: Archae - 12; Bacteria - 1396; Metazoa - 17338; Fungi - 3422; Plants - 5037; Viruses - 0; Other Eukaryotes - 2996 (source: NCBI BLink).
AT4G23493	3.54621	2.25662	-1.57147	0	unknown protein; Has 30201 Blast hits to 17322 proteins in 780 species: Archae - 12; Bacteria - 1396; Metazoa - 17338; Fungi - 3422; Plants - 5037; Viruses - 0; Other Eukaryotes - 2996 (source: NCBI BLink).
AT4G23496	1.67521	0.894554	-1.87267	0	SP1L5, SPIRAL1-like5
AT4G23520	0.185423	0.0907639	-2.04291	0	Cysteine proteinases superfamily protein
AT4G23610	0.37004	0.241511	-1.53219	0	Late embryogenesis abundant (LEA) hydroxyproline-rich glycoprotein family
AT4G23770	6.14766	2.82688	-2.17472	0	unknown protein; BEST Arabidopsis thaliana protein match is: unknown protein (TAIR:AT4G23780.1); Has 17 Blast hits to 17 proteins in 6 species: Archae - 0; Bacteria - 2; Metazoa - 0; Fungi - 0; Plants - 13; Viruses - 0; Other Eukaryotes - 2 (source: NCBI BLink).
AT4G23990	5.05755	3.09457	-1.63433	0	ATCSLG3, CSLG3, cellulose synthase like G3
AT4G24010	0.205748	0.120856	-1.70243	0	ATCSLG1, CSLG1, cellulose synthase like G1
AT4G24080	0.687632	0.403912	-1.70243	0	ALL1, aldolase like
AT4G24130	14.7885	9.69496	-1.52538	0	Protein of unknown function, DUF538
AT4G24670	11.9666	6.62913	-1.80516	0	TAR2, tryptophan aminotransferase related 2
AT4G24700	36.0156	21.4926	-1.67572	0	unknown protein; Has 20 Blast hits to 20 proteins in 7 species: Archae - 0; Bacteria - 0; Metazoa - 0; Fungi - 0; Plants - 20; Viruses - 0; Other Eukaryotes - 0 (source: NCBI BLink).
AT4G25050	346.008	225.897	-1.5317	0	ACP4, acyl carrier protein 4
AT4G25200	4.9647	2.05217	-2.41924	0	ATHSP23.6-MITO, HSP23.6-MITO, mitochondrion-localized small heat shock protein 23.6
AT4G25350	0.221836	0.0868706	-2.55364	0	SHB1, EXS (ERD1/XPR1/SYG1) family protein
AT4G25410	1.14865	0.749677	-1.53219	0	basic helix-loop-helix (bHLH) DNA-binding superfamily protein
AT4G25433	0.442618	0.14444	-3.06437	0	peptidoglycan-binding LysM domain-containing protein
AT4G25434	1.20188	0.452552	-2.65579	0	ATNUDT10, NUDT10, nudix hydrolase homolog 10
AT4G25470	1.89332	0.308924	-6.12874	0	ATCBF2, CBF2, DREB1C, FTQ4, C-repeat/DRE binding factor 2
AT4G25560	0.996261	0.433481	-2.29828	0	AtMYB18, MYB18, myb domain protein 18
AT4G25700	85.757	49.2432	-1.7415	0	B1, BCH1, BETA-OHASE 1, chy1, beta-hydroxylase 1
AT4G25810	9.36909	6.02493	-1.55505	0	XTH23, XTR6, xyloglucan endotransglycosylase 6
AT4G26020	0.396779	0.0971111	-4.08583	0	unknown protein; Has 17652 Blast hits to 12460 proteins in 982 species: Archae - 248; Bacteria - 2077; Metazoa - 7446; Fungi - 1455; Plants - 656; Viruses - 34; Other Eukaryotes - 5736 (source: NCBI BLink).
AT4G26150	24.3666	10.9583	-2.22358	0	CGA1, GATA22, cytokinin-responsive gata factor 1
AT4G26260	0.276008	0.135105	-2.04291	0	MIOX4, myo-inositol oxygenase 4
AT4G26460	0.490341	0.24002	-2.04291	0	S-adenosyl-L-methionine-dependent methyltransferases superfamily protein
AT4G26470	5.221	3.3456	-1.56056	0	Calcium-binding EF-hand family protein
AT4G26530	240.835	77.3448	-3.11378	0	Aldolase superfamily protein
AT4G26850	268.389	124.822	-2.15018	0	VTC2, mannose-1-phosphate guanylyltransferase (GDP)s;GDP-galactose:mannose-1-phosphate guanylyltransferases;GDP-galactose:glucose-1-phosphate guanylyltransferases;GDP-galactose:myoinositol-1-phosphate guanylyltransferases;glucose-1-phosphate guanylyltransferase
AT4G26890	0.633253	0.24798	-2.55364	0	MAPKKK16, mitogen-activated protein kinase kinase kinase 16
AT4G26950	3.24176	1.52806	-2.12149	0	Protein of unknown function, DUF584
AT4G27030	100.071	65.9325	-1.51778	7.76949e-05	FAD4, FADA, fatty acid desaturase A
AT4G27150	0.675469	0.132256	-5.10729	0	AT2S2, SESA2, seed storage albumin 2
AT4G27250	0.637522	0.234049	-2.72389	0	NAD(P)-binding Rossmann-fold superfamily protein
AT4G27310	71.3807	31.3601	-2.27616	0	B-box type zinc finger family protein
AT4G27360	5.07753	1.28874	-3.93991	0	Dynein light chain type 1 family protein
AT4G27460	0.796902	0.468097	-1.70243	0	Cystathionine beta-synthase (CBS) family protein
AT4G27570	2.29474	1.45721	-1.57475	0.0282359	UDP-Glycosyltransferase superfamily protein
AT4G27700	158.55	105.244	-1.50651	0	Rhodanese/Cell cycle control phosphatase superfamily protein
AT4G27810	0.378985	0.247349	-1.53219	0	unknown protein; CONTAINS InterPro DOMAIN/s: Protein of unknown function DUF688 (InterPro:IPR007789); BEST Arabidopsis thaliana protein match is: unknown protein (TAIR:AT5G53030.1); Has 73 Blast hits to 66 proteins in 11 species: Archae - 0; Bacteria - 0; Metazoa - 0; Fungi - 0; Plants - 73; Viruses - 0; Other Eukaryotes - 0 (source: NCBI BLink).
AT4G28110	0.503519	0.197177	-2.55364	0	AtMYB41, MYB41, myb domain protein 41
AT4G28280	0.568043	0.333667	-1.70243	0	LLG3, LORELEI-LIKE-GPI ANCHORED PROTEIN 3
AT4G28290	18.5951	6.89294	-2.69769	0	unknown protein; FUNCTIONS IN: molecular_function unknown; INVOLVED IN: biological_process unknown; LOCATED IN: chloroplast; EXPRESSED IN: 23 plant structures; EXPRESSED DURING: 15 growth stages; Has 45 Blast hits to 45 proteins in 11 species: Archae - 0; Bacteria - 0; Metazoa - 0; Fungi - 0; Plants - 45; Viruses - 0; Other Eukaryotes - 0 (source: NCBI BLink).
AT4G28420	0.241444	0.0590931	-4.08583	0	Tyrosine transaminase family protein
AT4G28700	0.983109	0.192491	-5.10729	0	AMT1;4, ammonium transporter 1;4
AT4G28840	0.794352	0.259222	-3.06437	0	unknown protein; FUNCTIONS IN: molecular_function unknown; INVOLVED IN: biological_process unknown; LOCATED IN: chloroplast; BEST Arabidopsis thaliana protein match is: unknown protein (TAIR:AT2G20080.1); Has 71 Blast hits to 69 proteins in 15 species: Archae - 0; Bacteria - 0; Metazoa - 2; Fungi - 0; Plants - 67; Viruses - 0; Other Eukaryotes - 2 (source: NCBI BLink).
AT4G29610	0.900626	0.440853	-2.04291	0	Cytidine/deoxycytidylate deaminase family protein
AT4G29740	3.20632	1.74387	-1.83862	0	ATCKX4, CKX4, cytokinin oxidase 4
AT4G29905	49.5772	25.43	-1.94956	0	unknown protein; BEST Arabidopsis thaliana protein match is: unknown protein (TAIR:AT5G57123.1); Has 73 Blast hits to 73 proteins in 13 species: Archae - 0; Bacteria - 0; Metazoa - 0; Fungi - 0; Plants - 73; Viruses - 0; Other Eukaryotes - 0 (source: NCBI BLink).
AT4G30110	4.31713	2.84017	-1.52003	0	ATHMA2, HMA2, heavy metal atpase 2
AT4G30120	0.650397	0.42449	-1.53219	0	ATHMA3, HMA3, heavy metal atpase 3
AT4G30570	2.71242	1.5174	-1.78755	0	Glucose-1-phosphate adenylyltransferase family protein
AT4G30610	35.5288	22.1603	-1.60327	0	BRS1, SCPL24, alpha/beta-Hydrolases superfamily protein
AT4G31710	0.110449	0.0360431	-3.06437	0	ATGLR2.4, GLR2.4, glutamate receptor 2.4
AT4G31870	18.8121	7.47755	-2.51581	0	ATGPX7, GPX7, glutathione peroxidase 7
AT4G31940	70.3946	6.19228	-11.3681	0	CYP82C4, cytochrome P450, family 82, subfamily C, polypeptide 4
AT4G32280	0.803187	0.393157	-2.04291	0	IAA29, indole-3-acetic acid inducible 29
AT4G32540	0.29751	0.0728151	-4.08583	0	YUC, YUC1, Flavin-binding monooxygenase family protein
AT4G32770	22.9538	12.7283	-1.80337	0	ATSDX1, VTE1, tocopherol cyclase, chloroplast / vitamin E deficient 1 (VTE1) / sucrose export defective 1 (SXD1)
AT4G32990	0.603611	0.196977	-3.06437	0	Transducin/WD40 repeat-like superfamily protein
AT4G33010	875.86	545.154	-1.60663	1.60239e-08	AtGLDP1, GLDP1, glycine decarboxylase P-protein 1
AT4G33020	0.479681	0.281763	-1.70243	0	ATZIP9, ZIP9, ZIP metal ion transporter family
AT4G33610	5.82489	3.84589	-1.51457	0.00136893	glycine-rich protein
AT4G33730	1.72186	0.936495	-1.83862	0	CAP (Cysteine-rich secretory proteins, Antigen 5, and Pathogenesis-related 1 protein) superfamily protein
AT4G33770	10.6197	5.71813	-1.85719	0	Inositol 1,3,4-trisphosphate 5/6-kinase family protein
AT4G33930	0.673506	0.282582	-2.3834	0	Cupredoxin superfamily protein
AT4G34060	1.17064	0.587716	-1.99184	0	DML3, demeter-like protein 3
AT4G34150	56.8121	36.6087	-1.55187	0	Calcium-dependent lipid-binding (CaLB domain) family protein
AT4G34510	0.489434	0.119788	-4.08583	0	KCS17, 3-ketoacyl-CoA synthase 17
AT4G34550	5.91036	2.19876	-2.68805	0	BEST Arabidopsis thaliana protein match is: F-box family protein (TAIR:AT2G16365.3); Has 37 Blast hits to 37 proteins in 8 species: Archae - 0; Bacteria - 0; Metazoa - 0; Fungi - 0; Plants - 37; Viruses - 0; Other Eukaryotes - 0 (source: NCBI BLink).
AT4G35060	12.5772	7.56064	-1.66352	0	Heavy metal transport/detoxification superfamily protein
AT4G35090	1053.99	577.708	-1.82444	0	CAT2, catalase 2
AT4G35180	0.175742	0.1147	-1.53219	0	LHT7, LYS/HIS transporter 7
AT4G35200	0.260614	0.12757	-2.04291	0	Arabidopsis protein of unknown function (DUF241)
AT4G35250	129.417	84.6797	-1.52831	0	NAD(P)-binding Rossmann-fold superfamily protein
AT4G35783	2.51377	1.23048	-2.04291	0	DVL17, RTFL6, ROTUNDIFOLIA like 6
AT4G36000	0.476002	0.279602	-1.70243	0	Pathogenesis-related thaumatin superfamily protein
AT4G36105	0.2964	0.0967246	-3.06437	0	unknown protein; FUNCTIONS IN: molecular_function unknown; INVOLVED IN: biological_process unknown; LOCATED IN: nucleus; EXPRESSED IN: 6 plant structures; EXPRESSED DURING: LP.04 four leaves visible, 4 anthesis, petal differentiation and expansion stage; BEST Arabidopsis thaliana protein match is: unknown protein (TAIR:AT2G17990.1); Has 30201 Blast hits to 17322 proteins in 780 species: Archae - …
AT4G36230	1.19272	0.729791	-1.63433	0	unknown protein; FUNCTIONS IN: molecular_function unknown; INVOLVED IN: biological_process unknown; LOCATED IN: endomembrane system; EXPRESSED IN: leaf apex, hypocotyl, flower; EXPRESSED DURING: petal differentiation and expansion stage; Has 250444 Blast hits to 52918 proteins in 2611 species: Archae - 614; Bacteria - 68464; Metazoa - 90603; Fungi - 16312; Plants - 24752; Viruses - 3701; Other Eu…
AT4G36530	33.3915	18.8316	-1.77316	0	alpha/beta-Hydrolases superfamily protein
AT4G36570	12.4117	6.07551	-2.04291	0	ATRL3, RL3, RAD-like 3
AT4G36610	3.02462	1.26904	-2.3834	0	alpha/beta-Hydrolases superfamily protein
AT4G36700	2.53356	0.844371	-3.00053	0	RmlC-like cupins superfamily protein
AT4G36950	0.223971	0.146178	-1.53219	0	MAPKKK21, mitogen-activated protein kinase kinase kinase 21
AT4G37030	1.44393	0.659677	-2.18884	0	unknown protein; FUNCTIONS IN: molecular_function unknown; INVOLVED IN: biological_process unknown; LOCATED IN: endomembrane system; BEST Arabidopsis thaliana protein match is: unknown protein (TAIR:AT4G12680.1); Has 101 Blast hits to 99 proteins in 12 species: Archae - 0; Bacteria - 0; Metazoa - 0; Fungi - 0; Plants - 101; Viruses - 0; Other Eukaryotes - 0 (source: NCBI BLink).
AT4G37095	8.07268	4.74186	-1.70243	0	unknown protein; Has 0 Blast hits to 0 proteins in 0 species (source: NCBI BLink).
AT4G37150	8.96849	3.55385	-2.5236	0	ATMES9, MES9, methyl esterase 9
AT4G37220	0.359761	0.117401	-3.06437	0	Cold acclimation protein WCOR413 family
AT4G37235	0.620587	0.303776	-2.04291	0	Uncharacterised protein family (UPF0497)
AT4G37295	4.54643	3.02663	-1.50214	0	unknown protein; FUNCTIONS IN: molecular_function unknown; INVOLVED IN: biological_process unknown; LOCATED IN: endomembrane system; EXPRESSED IN: stem, root, leaf; EXPRESSED DURING: LP.06 six leaves visible, LP.04 four leaves visible; Has 30201 Blast hits to 17322 proteins in 780 species: Archae - 12; Bacteria - 1396; Metazoa - 17338; Fungi - 3422; Plants - 5037; Viruses - 0; Other Eukaryotes - …
AT4G37560	14.7124	9.38843	-1.56708	0.000132092	Acetamidase/Formamidase family protein
AT4G37690	0.254079	0.149245	-1.70243	0	Galactosyl transferase GMA12/MNN10 family protein
AT4G37770	0.390482	0.163834	-2.3834	0	ACS8, 1-amino-cyclopropane-1-carboxylate synthase 8
AT4G38300	4.40513	2.91391	-1.51176	0.0111486	glycosyl hydrolase family 10 protein
AT4G38560	0.664544	0.325292	-2.04291	0	Arabidopsis phospholipase-like protein (PEARLI 4) family
AT4G38700	3.7287	2.02799	-1.83862	0	Disease resistance-responsive (dirigent-like protein) family protein
AT4G38840	66.196	41.422	-1.59809	0	SAUR-like auxin-responsive protein family
AT4G38860	54.5929	33.4651	-1.63134	0	SAUR-like auxin-responsive protein family
AT4G39250	4.26014	0.962457	-4.42631	0	ATRL1, RL1, RSM2, RAD-like 1
AT4G39590	0.212469	0.138671	-1.53219	0	Galactose oxidase/kelch repeat superfamily protein
AT4G39670	2.99439	1.40711	-2.12804	0	Glycolipid transfer protein (GLTP) family protein
AT4G39700	2.2898	0.815163	-2.80901	0	Heavy metal transport/detoxification superfamily protein
AT4G40020	0.591036	0.263009	-2.24721	0	Myosin heavy chain-related protein
AT5G01015	34.734	22.3616	-1.55329	0	unknown protein; FUNCTIONS IN: molecular_function unknown; INVOLVED IN: biological_process unknown; LOCATED IN: endomembrane system; EXPRESSED IN: 23 plant structures; EXPRESSED DURING: 13 growth stages; BEST Arabidopsis thaliana protein match is: unknown protein (TAIR:AT1G65295.1); Has 30201 Blast hits to 17322 proteins in 780 species: Archae - 12; Bacteria - 1396; Metazoa - 17338; Fungi - 3422;…
AT5G01060	0.595764	0.259222	-2.29828	0	Protein kinase protein with tetratricopeptide repeat domain
AT5G01225	0.490341	0.24002	-2.04291	0	unknown protein; BEST Arabidopsis thaliana protein match is: unknown protein (TAIR:AT3G09032.1); Has 30201 Blast hits to 17322 proteins in 780 species: Archae - 12; Bacteria - 1396; Metazoa - 17338; Fungi - 3422; Plants - 5037; Viruses - 0; Other Eukaryotes - 2996 (source: NCBI BLink).
AT5G01250	2.1498	1.24963	-1.72035	0	alpha 1,4-glycosyltransferase family protein
AT5G01380	0.862063	0.230169	-3.74534	0	Homeodomain-like superfamily protein
AT5G01550	0.672528	0.376229	-1.78755	0	LECRKA4.2, lectin receptor kinase a4.1
AT5G02090	6.39168	3.49251	-1.83011	0	unknown protein; Has 30 Blast hits to 30 proteins in 10 species: Archae - 0; Bacteria - 0; Metazoa - 0; Fungi - 0; Plants - 30; Viruses - 0; Other Eukaryotes - 0 (source: NCBI BLink).
AT5G02140	1.68295	0.549199	-3.06437	0.00225989	Pathogenesis-related thaumatin superfamily protein
AT5G02180	10.8842	5.52154	-1.97123	0	Transmembrane amino acid transporter family protein
AT5G02200	0.736056	0.360297	-2.04291	0	FHL, far-red-elongated hypocotyl1-like
AT5G02510	0.551633	0.180015	-3.06437	0	BEST Arabidopsis thaliana protein match is: Ubiquitin system component Cue protein (TAIR:AT5G32440.1); Has 166 Blast hits to 166 proteins in 31 species: Archae - 0; Bacteria - 4; Metazoa - 3; Fungi - 0; Plants - 142; Viruses - 0; Other Eukaryotes - 17 (source: NCBI BLink).
AT5G02580	1.84105	0.961268	-1.91523	0	Plant protein 1589 of unknown function
AT5G02780	18.4989	4.99257	-3.70529	0	GSTL1, glutathione transferase lambda 1
AT5G02920	0.266442	0.0869483	-3.06437	0	F-box/RNI-like superfamily protein
AT5G03110	7.46636	4.70498	-1.58691	0	FUNCTIONS IN: molecular_function unknown; INVOLVED IN: biological_process unknown; LOCATED IN: plasma membrane; BEST Arabidopsis thaliana protein match is: protamine P1 family protein (TAIR:AT2G37100.1); Has 81 Blast hits to 73 proteins in 9 species: Archae - 0; Bacteria - 0; Metazoa - 0; Fungi - 0; Plants - 81; Viruses - 0; Other Eukaryotes - 0 (source: NCBI BLink).
AT5G03130	3.34968	1.17118	-2.86008	0.00344235	unknown protein; Has 1 Blast hits to 1 proteins in 1 species: Archae - 0; Bacteria - 0; Metazoa - 0; Fungi - 0; Plants - 1; Viruses - 0; Other Eukaryotes - 0 (source: NCBI BLink).
AT5G03890	2.57429	1.62014	-1.58893	0.0081634	unknown protein; INVOLVED IN: N-terminal protein myristoylation; LOCATED IN: cellular_component unknown; BEST Arabidopsis thaliana protein match is: unknown protein (TAIR:AT3G10120.1); Has 1807 Blast hits to 1807 proteins in 277 species: Archae - 0; Bacteria - 0; Metazoa - 736; Fungi - 347; Plants - 385; Viruses - 0; Other Eukaryotes - 339 (source: NCBI BLink).
AT5G04150	4.39476	2.28567	-1.92274	0	BHLH101, basic helix-loop-helix (bHLH) DNA-binding superfamily protein
AT5G04190	8.74287	3.66823	-2.3834	0	PKS4, phytochrome kinase substrate 4
AT5G04980	4.84834	2.97447	-1.62998	0	DNAse I-like superfamily protein
AT5G05270	144.567	77.2584	-1.87122	0	Chalcone-flavanone isomerase family protein
AT5G05300	0.64268	0.31459	-2.04291	0	unknown protein; FUNCTIONS IN: molecular_function unknown; INVOLVED IN: biological_process unknown; LOCATED IN: endomembrane system; EXPRESSED IN: 10 plant structures; EXPRESSED DURING: 8 growth stages; Has 1807 Blast hits to 1807 proteins in 277 species: Archae - 0; Bacteria - 0; Metazoa - 736; Fungi - 347; Plants - 385; Viruses - 0; Other Eukaryotes - 339 (source: NCBI BLink).
AT5G05340	0.975064	0.636387	-1.53219	0	Peroxidase superfamily protein
AT5G05420	2.29847	1.12509	-2.04291	0	FKBP-like peptidyl-prolyl cis-trans isomerase family protein
AT5G05965	0.369581	0.241211	-1.53219	0	unknown protein; FUNCTIONS IN: molecular_function unknown; INVOLVED IN: biological_process unknown; LOCATED IN: chloroplast; BEST Arabidopsis thaliana protein match is: unknown protein (TAIR:AT2G39855.2); Has 30201 Blast hits to 17322 proteins in 780 species: Archae - 12; Bacteria - 1396; Metazoa - 17338; Fungi - 3422; Plants - 5037; Viruses - 0; Other Eukaryotes - 2996 (source: NCBI BLink).
AT5G06300	5.99188	2.70023	-2.21903	0	Putative lysine decarboxylase family protein
AT5G06380	0.410306	0.200843	-2.04291	0	unknown protein; BEST Arabidopsis thaliana protein match is: unknown protein (TAIR:AT3G11690.1); Has 1807 Blast hits to 1807 proteins in 277 species: Archae - 0; Bacteria - 0; Metazoa - 736; Fungi - 347; Plants - 385; Viruses - 0; Other Eukaryotes - 339 (source: NCBI BLink).
AT5G06740	1.87538	1.19091	-1.57475	0	Concanavalin A-like lectin protein kinase family protein
AT5G06790	12.8749	8.25181	-1.56025	0	unknown protein; FUNCTIONS IN: molecular_function unknown; INVOLVED IN: biological_process unknown; LOCATED IN: chloroplast; EXPRESSED IN: 9 plant structures; EXPRESSED DURING: LP.04 four leaves visible, LP.02 two leaves visible, petal differentiation and expansion stage, D bilateral stage; BEST Arabidopsis thaliana protein match is: unknown protein (TAIR:AT3G57950.1); Has 1807 Blast hits to 1807…
AT5G06900	0.130307	0.0637849	-2.04291	0	CYP93D1, cytochrome P450, family 93, subfamily D, polypeptide 1
AT5G06990	0.8892	0.483623	-1.83862	0	Protein of unknown function, DUF617
AT5G07190	1.56215	0.860249	-1.81592	0	ATS3, seed gene 3
AT5G07310	0.376114	0.122738	-3.06437	0	Integrase-type DNA-binding superfamily protein
AT5G07390	1.31973	0.676766	-1.95005	0	ATRBOHA, RBOHA, respiratory burst oxidase homolog A
AT5G07475	3.80854	1.19846	-3.17787	0	Cupredoxin superfamily protein
AT5G07500	0.191502	0.0937398	-2.04291	0	PEI1, Zinc finger C-x8-C-x5-C-x3-H type family protein
AT5G07560	0.263379	0.128923	-2.04291	0	ATGRP20, GRP20, glycine-rich protein 20
AT5G07650	0.243368	0.119128	-2.04291	0	Actin-binding FH2 protein
AT5G07880	0.394024	0.257165	-1.53219	0	ATSNAP29, SNAP29, synaptosomal-associated protein SNAP25-like 29
AT5G08030	5.23853	1.7095	-3.06437	0	PLC-like phosphodiesterases superfamily protein
AT5G08250	0.332643	0.0542759	-6.12874	0	Cytochrome P450 superfamily protein
AT5G08460	0.23604	0.0770271	-3.06437	0	GDSL-like Lipase/Acylhydrolase superfamily protein
AT5G08640	114.181	63.9596	-1.78521	0	ATFLS1, FLS, FLS1, flavonol synthase 1
AT5G09520	2.63612	1.7205	-1.53219	0	hydroxyproline-rich glycoprotein family protein
AT5G09750	0.441307	0.144012	-3.06437	0	HEC3, basic helix-loop-helix (bHLH) DNA-binding superfamily protein
AT5G09930	0.584943	0.238606	-2.4515	0	ATGCN2, GCN2, ABC transporter family protein
AT5G10210	4.58127	1.36501	-3.35622	0	CONTAINS InterPro DOMAIN/s: C2 calcium-dependent membrane targeting (InterPro:IPR000008); BEST Arabidopsis thaliana protein match is: unknown protein (TAIR:AT5G65030.1); Has 1807 Blast hits to 1807 proteins in 277 species: Archae - 0; Bacteria - 0; Metazoa - 736; Fungi - 347; Plants - 385; Viruses - 0; Other Eukaryotes - 339 (source: NCBI BLink).
AT5G10230	1.68867	0.66128	-2.55364	0	ANN7, ANNAT7, annexin 7
AT5G10340	0.445265	0.290607	-1.53219	0	F-box family protein
AT5G10890	1.00636	0.656812	-1.53219	0	myosin heavy chain-related
AT5G11180	0.21895	0.107176	-2.04291	0	ATGLR2.6, GLR2.6, glutamate receptor 2.6
AT5G11210	0.199386	0.117118	-1.70243	0	ATGLR2.5, GLR2.5, glutamate receptor 2.5
AT5G11360	1.25029	0.714016	-1.75107	0	Interleukin-1 receptor-associated kinase 4 protein
AT5G12180	0.100704	0.0492942	-2.04291	0	CPK17, calcium-dependent protein kinase 17
AT5G12420	4.37977	2.70806	-1.61731	0.000330415	O-acyltransferase (WSD1-like) family protein
AT5G13170	22.8612	4.25239	-5.37609	0	SAG29, senescence-associated gene 29
AT5G13210	6.18598	3.02801	-2.04291	0	Uncharacterised conserved protein UCP015417, vWA
AT5G13320	1.15575	0.344361	-3.35622	0	GDG1, GH3.12, PBS3, WIN3, Auxin-responsive GH3 family protein
AT5G13580	1.62193	0.852024	-1.90362	0	ABC-2 type transporter family protein
AT5G13760	8.88516	5.64955	-1.57272	0	Plasma-membrane choline transporter family protein
AT5G13900	3.236	0.833689	-3.88154	0	Bifunctional inhibitor/lipid-transfer protein/seed storage 2S albumin superfamily protein
AT5G13930	584.11	350.888	-1.66466	0	ATCHS, CHS, TT4, Chalcone and stilbene synthase family protein
AT5G14070	1.90106	0.715819	-2.65579	0	ROXY2, Thioredoxin superfamily protein
AT5G14340	0.346374	0.226066	-1.53219	0	AtMYB40, MYB40, myb domain protein 40
AT5G14350	3.96629	2.27622	-1.74249	0	Pentatricopeptide repeat (PPR) superfamily protein
AT5G14650	2.6231	0.939512	-2.79198	0	Pectin lyase-like superfamily protein
AT5G14700	4.77634	3.02952	-1.5766	0	NAD(P)-binding Rossmann-fold superfamily protein
AT5G14750	3.40715	1.66779	-2.04291	0	ATMYB66, MYB66, WER, WER1, myb domain protein 66
AT5G14760	20.2827	8.42281	-2.40807	0	AO, L-aspartate oxidase
AT5G15240	2.78767	1.8194	-1.53219	0	Transmembrane amino acid transporter family protein
AT5G15600	11.3439	4.79871	-2.36394	0	SP1L4, SPIRAL1-like4
AT5G15660	0.150788	0.0738103	-2.04291	0	F-box and associated interaction domains-containing protein
AT5G15780	247.398	158.168	-1.56415	0	Pollen Ole e 1 allergen and extensin family protein
AT5G15830	9.09286	5.81587	-1.56345	0	AtbZIP3, bZIP3, basic leucine-zipper 3
AT5G15950	53.9757	28.1729	-1.91588	5.24038e-05	Adenosylmethionine decarboxylase family protein
AT5G15960	17.182	7.61376	-2.25671	0.000856238	KIN1, stress-responsive protein (KIN1) / stress-induced protein (KIN1)
AT5G15970	128.668	75.5389	-1.70334	4.0975e-05	COR6.6, KIN2, stress-responsive protein (KIN2) / stress-induced protein (KIN2) / cold-responsive protein (COR6.6) / cold-regulated protein (COR6.6)
AT5G16010	70.4998	46.6479	-1.51132	0	3-oxo-5-alpha-steroid 4-dehydrogenase family protein
AT5G16030	85.1091	48.642	-1.7497	0	unknown protein; BEST Arabidopsis thaliana protein match is: unknown protein (TAIR:AT3G02500.1); Has 30201 Blast hits to 17322 proteins in 780 species: Archae - 12; Bacteria - 1396; Metazoa - 17338; Fungi - 3422; Plants - 5037; Viruses - 0; Other Eukaryotes - 2996 (source: NCBI BLink).
AT5G16080	3.80729	1.78911	-2.12804	0	AtCXE17, CXE17, carboxyesterase 17
AT5G16400	54.4046	35.9462	-1.5135	0	ATF2, TRXF2, thioredoxin F2
AT5G16530	3.29099	2.11722	-1.55439	0	PIN5, Auxin efflux carrier family protein
AT5G17010	17.7327	11.7358	-1.51099	0	Major facilitator superfamily protein
AT5G17040	3.38022	1.58567	-2.13174	0	UDP-Glycosyltransferase superfamily protein
AT5G17050	62.7841	39.5726	-1.58655	0	UGT78D2, UDP-glucosyl transferase 78D2
AT5G17220	9.58436	3.75321	-2.55364	0	ATGSTF12, GST26, GSTF12, TT19, glutathione S-transferase phi 12
AT5G17300	18.7357	7.34744	-2.54997	0	RVE1, Homeodomain-like superfamily protein
AT5G17350	3.0844	1.5098	-2.04291	0	unknown protein; FUNCTIONS IN: molecular_function unknown; INVOLVED IN: N-terminal protein myristoylation; LOCATED IN: cellular_component unknown; EXPRESSED IN: 15 plant structures; EXPRESSED DURING: 8 growth stages; BEST Arabidopsis thaliana protein match is: unknown protein (TAIR:AT3G03280.1); Has 1807 Blast hits to 1807 proteins in 277 species: Archae - 0; Bacteria - 0; Metazoa - 736; Fungi - …
AT5G17430	1.58418	0.997007	-1.58893	0	BBM, Integrase-type DNA-binding superfamily protein
AT5G17460	2.94679	1.75602	-1.67811	0	unknown protein; FUNCTIONS IN: molecular_function unknown; INVOLVED IN: response to salt stress; LOCATED IN: mitochondrion; Has 30201 Blast hits to 17322 proteins in 780 species: Archae - 12; Bacteria - 1396; Metazoa - 17338; Fungi - 3422; Plants - 5037; Viruses - 0; Other Eukaryotes - 2996 (source: NCBI BLink).
AT5G17600	10.6704	6.52891	-1.63433	0	RING/U-box superfamily protein
AT5G17680	0.536724	0.275236	-1.95005	0	disease resistance protein (TIR-NBS-LRR class), putative
AT5G17810	0.487532	0.0795484	-6.12874	0	WOX12, WUSCHEL related homeobox 12
AT5G17830	0.548249	0.119274	-4.59656	0	Plasma-membrane choline transporter family protein
AT5G18020	27.4814	13.3539	-2.05794	0	SAUR-like auxin-responsive protein family
AT5G18030	18.9131	11.3795	-1.66203	0.00017773	SAUR-like auxin-responsive protein family
AT5G18050	3.25554	1.99197	-1.63433	0	SAUR-like auxin-responsive protein family
AT5G18060	2.56007	1.43216	-1.78755	0.00586515	SAUR-like auxin-responsive protein family
AT5G18080	7.27429	3.20467	-2.2699	0.00225989	SAUR-like auxin-responsive protein family
AT5G18320	0.144218	0.0705942	-2.04291	0	ARM repeat superfamily protein
AT5G18404	2.30916	0.753552	-3.06437	0	unknown protein; Has 30201 Blast hits to 17322 proteins in 780 species: Archae - 12; Bacteria - 1396; Metazoa - 17338; Fungi - 3422; Plants - 5037; Viruses - 0; Other Eukaryotes - 2996 (source: NCBI BLink).
AT5G18670	74.3932	37.3489	-1.99184	0	BAM9, BMY3, beta-amylase 3
AT5G18710	0.155228	0.101311	-1.53219	0	Domain of unknown function (DUF3444)
AT5G18720	0.145379	0.0948835	-1.53219	0	Domain of unknown function (DUF3444)
AT5G18910	0.230247	0.0563526	-4.08583	0	Protein kinase superfamily protein
AT5G19220	120.563	71.8398	-1.67822	3.69546e-07	ADG2, APL1, ADP glucose pyrophosphorylase large subunit 1
AT5G19650	1.19272	0.291916	-4.08583	0	ATOFP8, OFP8, ovate family protein 8
AT5G19730	37.0866	20.1547	-1.8401	0	Pectin lyase-like superfamily protein
AT5G19810	0.264784	0.129611	-2.04291	0	Proline-rich extensin-like family protein
AT5G19875	23.1939	14.3957	-1.61116	0	unknown protein; FUNCTIONS IN: molecular_function unknown; INVOLVED IN: response to oxidative stress; LOCATED IN: endomembrane system; EXPRESSED IN: 21 plant structures; EXPRESSED DURING: 13 growth stages; BEST Arabidopsis thaliana protein match is: unknown protein (TAIR:AT2G31940.1); Has 30201 Blast hits to 17322 proteins in 780 species: Archae - 12; Bacteria - 1396; Metazoa - 17338; Fungi - 342…
AT5G19880	0.238687	0.0778912	-3.06437	0	Peroxidase superfamily protein
AT5G19970	4.91014	2.31448	-2.12149	0	unknown protein; Has 1807 Blast hits to 1807 proteins in 277 species: Archae - 0; Bacteria - 0; Metazoa - 736; Fungi - 347; Plants - 385; Viruses - 0; Other Eukaryotes - 339 (source: NCBI BLink).
AT5G20410	5.68814	2.86542	-1.9851	0	ATMGD2, MGD2, monogalactosyldiacylglycerol synthase 2
AT5G20670	4.57275	2.4302	-1.88163	0	Protein of unknown function (DUF1677)
AT5G20790	28.4269	12.151	-2.33947	0	unknown protein; FUNCTIONS IN: molecular_function unknown; INVOLVED IN: biological_process unknown; LOCATED IN: endomembrane system; EXPRESSED IN: 11 plant structures; EXPRESSED DURING: LP.04 four leaves visible, 4 anthesis, petal differentiation and expansion stage; BEST Arabidopsis thaliana protein match is: unknown protein (TAIR:AT3G43110.1); Has 30201 Blast hits to 17322 proteins in 780 speci…
AT5G21080	0.147759	0.086793	-1.70243	0	Uncharacterized protein
AT5G22300	15.9863	10.4561	-1.52889	0	AtNIT4, NIT4, nitrilase 4
AT5G22310	3.46611	2.29547	-1.50998	0	unknown protein; BEST Arabidopsis thaliana protein match is: unknown protein (TAIR:AT3G11590.1); Has 30201 Blast hits to 17322 proteins in 780 species: Archae - 12; Bacteria - 1396; Metazoa - 17338; Fungi - 3422; Plants - 5037; Viruses - 0; Other Eukaryotes - 2996 (source: NCBI BLink).
AT5G22390	11.0327	4.8004	-2.29828	0	Protein of unknown function (DUF3049)
AT5G22410	0.781227	0.382408	-2.04291	0	RHS18, root hair specific 18
AT5G22520	1.1623	0.162555	-7.1502	0	unknown protein; BEST Arabidopsis thaliana protein match is: unknown protein (TAIR:AT5G22530.1); Has 14 Blast hits to 14 proteins in 2 species: Archae - 0; Bacteria - 0; Metazoa - 0; Fungi - 0; Plants - 14; Viruses - 0; Other Eukaryotes - 0 (source: NCBI BLink).
AT5G22570	0.195461	0.0956773	-2.04291	0	ATWRKY38, WRKY38, WRKY DNA-binding protein 38
AT5G23160	0.494	0.0967246	-5.10729	0	unknown protein; BEST Arabidopsis thaliana protein match is: unknown protein (TAIR:AT5G08240.1); Has 1807 Blast hits to 1807 proteins in 277 species: Archae - 0; Bacteria - 0; Metazoa - 736; Fungi - 347; Plants - 385; Viruses - 0; Other Eukaryotes - 339 (source: NCBI BLink).
AT5G23190	2.14764	0.849956	-2.52676	0	CYP86B1, cytochrome P450, family 86, subfamily B, polypeptide 1
AT5G23411	1.35094	0.66128	-2.04291	0	unknown protein; Has 30201 Blast hits to 17322 proteins in 780 species: Archae - 12; Bacteria - 1396; Metazoa - 17338; Fungi - 3422; Plants - 5037; Viruses - 0; Other Eukaryotes - 2996 (source: NCBI BLink).
AT5G23600	0.776948	0.152125	-5.10729	0	RNA 2'-phosphotransferase, Tpt1 / KptA family
AT5G23700	0.500642	0.32675	-1.53219	0	unknown protein; BEST Arabidopsis thaliana protein match is: unknown protein (TAIR:AT3G48860.2); Has 30201 Blast hits to 17322 proteins in 780 species: Archae - 12; Bacteria - 1396; Metazoa - 17338; Fungi - 3422; Plants - 5037; Viruses - 0; Other Eukaryotes - 2996 (source: NCBI BLink).
AT5G23730	33.1217	15.7955	-2.09691	0	Transducin/WD40 repeat-like superfamily protein
AT5G24105	5.34395	3.20652	-1.66659	0	AGP41, arabinogalactan protein 41
AT5G24110	1.54064	0.82955	-1.85719	0	ATWRKY30, WRKY30, WRKY DNA-binding protein 30
AT5G24120	52.6196	26.2421	-2.00516	0	ATSIG5, SIG5, SIGE, sigma factor E
AT5G24150	74.3773	27.26	-2.72844	0	SQE5, SQP1, FAD/NAD(P)-binding oxidoreductase family protein
AT5G24200	0.857214	0.559472	-1.53219	0	alpha/beta-Hydrolases superfamily protein
AT5G24230	3.69123	1.6623	-2.22056	0	Lipase class 3-related protein
AT5G24420	18.6839	7.90765	-2.36276	0	PGL5, 6-phosphogluconolactonase 5
AT5G24470	1.67176	0.947532	-1.76434	0	APRR5, PRR5, pseudo-response regulator 5
AT5G24530	9.12317	5.12351	-1.78065	0	DMR6, 2-oxoglutarate (2OG) and Fe(II)-dependent oxygenase superfamily protein
AT5G24640	9.99057	2.99409	-3.33676	0	unknown protein; BEST Arabidopsis thaliana protein match is: unknown protein (TAIR:AT2G41730.1); Has 1807 Blast hits to 1807 proteins in 277 species: Archae - 0; Bacteria - 0; Metazoa - 736; Fungi - 347; Plants - 385; Viruses - 0; Other Eukaryotes - 339 (source: NCBI BLink).
AT5G24780	2.99516	1.86597	-1.60515	0	ATVSP1, VSP1, vegetative storage protein 1
AT5G25120	7.01906	4.07827	-1.72109	9.80152e-05	CYP71B11, ytochrome p450, family 71, subfamily B, polypeptide 11
AT5G25140	4.17894	2.65061	-1.5766	0.0102525	CYP71B13, cytochrome P450, family 71, subfamily B, polypeptide 13
AT5G25240	3.01398	1.80319	-1.67148	0	unknown protein; FUNCTIONS IN: molecular_function unknown; INVOLVED IN: biological_process unknown; LOCATED IN: cellular_component unknown; EXPRESSED IN: 23 plant structures; EXPRESSED DURING: 13 growth stages; Has 1807 Blast hits to 1807 proteins in 277 species: Archae - 0; Bacteria - 0; Metazoa - 736; Fungi - 347; Plants - 385; Viruses - 0; Other Eukaryotes - 339 (source: NCBI BLink).
AT5G25260	0.358462	0.175466	-2.04291	0.0377496	SPFH/Band 7/PHB domain-containing membrane-associated protein family
AT5G25450	3.4537	2.16018	-1.5988	0	Cytochrome bd ubiquinol oxidase, 14kDa subunit
AT5G25640	0.64268	0.31459	-2.04291	0	Rhomboid-related intramembrane serine protease family protein
AT5G25750	3.67756	2.25019	-1.63433	0	unknown protein; Has 1807 Blast hits to 1807 proteins in 277 species: Archae - 0; Bacteria - 0; Metazoa - 736; Fungi - 347; Plants - 385; Viruses - 0; Other Eukaryotes - 339 (source: NCBI BLink).
AT5G25810	7.1273	4.588	-1.55347	0	tny, Integrase-type DNA-binding superfamily protein
AT5G25990	0.973471	0.635348	-1.53219	0	FUNCTIONS IN: molecular_function unknown; INVOLVED IN: biological_process unknown; LOCATED IN: chloroplast; BEST Arabidopsis thaliana protein match is: Core-2/I-branching beta-1,6-N-acetylglucosaminyltransferase family protein (TAIR:AT5G25970.1); Has 1807 Blast hits to 1807 proteins in 277 species: Archae - 0; Bacteria - 0; Metazoa - 736; Fungi - 347; Plants - 385; Viruses - 0; Other Eukaryotes -…
AT5G26010	4.18549	2.09237	-2.00035	0	Protein phosphatase 2C family protein
AT5G26080	0.699254	0.228188	-3.06437	0	proline-rich family protein
AT5G26250	0.181193	0.118258	-1.53219	0	Major facilitator superfamily protein
AT5G26290	6.54032	3.68654	-1.77411	0.00484817	TRAF-like family protein
AT5G26300	0.378263	0.185158	-2.04291	0	TRAF-like family protein
AT5G26690	1.13202	0.15832	-7.1502	0	Heavy metal transport/detoxification superfamily protein
AT5G26730	0.244266	0.119567	-2.04291	0	Fasciclin-like arabinogalactan family protein
AT5G27560	31.7795	21.1641	-1.50157	0	Domain of unknown function (DUF1995)
AT5G27580	0.295518	0.144655	-2.04291	0	AGL89, AGAMOUS-like 89
AT5G28030	3.08014	1.50772	-2.04291	0	DES1, L-cysteine desulfhydrase 1
AT5G28340	1.06278	0.668864	-1.58893	0.0081634	Tetratricopeptide repeat (TPR)-like superfamily protein
AT5G28770	26.6911	15.3126	-1.74308	0	AtbZIP63, BZO2H3, bZIP transcription factor family protein
AT5G28780	0.293769	0.191732	-1.53219	0	PIF1 helicase
AT5G34830	1.06083	0.20771	-5.10729	0	unknown protein; Has 19 Blast hits to 19 proteins in 6 species: Archae - 0; Bacteria - 0; Metazoa - 3; Fungi - 0; Plants - 16; Viruses - 0; Other Eukaryotes - 0 (source: NCBI BLink).
AT5G35490	7.32497	4.78073	-1.53219	0	ATMRU1, MRU1, mto 1 responding up 1
AT5G35917	0.202228	0.0659933	-3.06437	0	CYP79A3P, cytochrome P450, family 79, subfamily A, polypeptide 3 pseudogene
AT5G35970	89.6686	43.6737	-2.05315	0	P-loop containing nucleoside triphosphate hydrolases superfamily protein
AT5G36000	0.557831	0.364076	-1.53219	0	BEST Arabidopsis thaliana protein match is: reduced male fertility (TAIR:AT3G61730.1); Has 1807 Blast hits to 1807 proteins in 277 species: Archae - 0; Bacteria - 0; Metazoa - 736; Fungi - 347; Plants - 385; Viruses - 0; Other Eukaryotes - 339 (source: NCBI BLink).
AT5G36870	0.0884028	0.0173091	-5.10729	0	ATGSL09, atgsl9, gsl09, GSL09, glucan synthase-like 9
AT5G36910	12.4463	3.11391	-3.99701	0	THI2.2, thionin 2.2
AT5G37210	0.292903	0.0955833	-3.06437	0	Cysteine/Histidine-rich C1 domain family protein
AT5G37260	3.24225	1.98384	-1.63433	0	CIR1, RVE2, Homeodomain-like superfamily protein
AT5G37478	0.819483	0.534846	-1.53219	0	TPX2 (targeting protein for Xklp2) protein family
AT5G37550	4.82109	2.51054	-1.92034	0	unknown protein; BEST Arabidopsis thaliana protein match is: unknown protein (TAIR:AT1G66190.1); Has 1807 Blast hits to 1807 proteins in 277 species: Archae - 0; Bacteria - 0; Metazoa - 736; Fungi - 347; Plants - 385; Viruses - 0; Other Eukaryotes - 339 (source: NCBI BLink).
AT5G38070	2.52071	1.60941	-1.56623	0	RING/FYVE/PHD zinc finger superfamily protein
AT5G38120	0.689143	0.168667	-4.08583	0	4CL8, AMP-dependent synthetase and ligase family protein
AT5G38150	13.719	9.0823	-1.51052	0	PMI15, Plant protein of unknown function (DUF827)
AT5G38344	0.257238	0.16789	-1.53219	0	Toll-Interleukin-Resistance (TIR) domain family protein
AT5G38410	10994.2	7272.03	-1.51185	1.75658e-05	Ribulose bisphosphate carboxylase (small chain) family protein
AT5G38710	2.05909	1.2319	-1.67148	0	Methylenetetrahydrofolate reductase family protein
AT5G38770	1.68867	0.33064	-5.10729	0	AtGDU7, GDU7, glutamine dumper 7
AT5G38800	0.327703	0.16041	-2.04291	0	AtbZIP43, bZIP43, basic leucine-zipper 43
AT5G38820	1.44849	0.567225	-2.55364	0	Transmembrane amino acid transporter family protein
AT5G38970	0.323258	0.210978	-1.53219	0	ATBR6OX, BR6OX, BR6OX1, CYP85A1, brassinosteroid-6-oxidase 1
AT5G39100	0.356745	0.116417	-3.06437	0	GLP6, germin-like protein 6
AT5G39660	7.57458	4.94364	-1.53219	0	CDF2, cycling DOF factor 2
AT5G39820	0.783385	0.287598	-2.72389	0	anac094, NAC094, NAC domain containing protein 94
AT5G39860	3.24859	1.38276	-2.34935	0	BHLH136, BNQ1, PRE1, basic helix-loop-helix (bHLH) DNA-binding family protein
AT5G40090	1.38608	0.863524	-1.60515	0	Disease resistance protein (TIR-NBS class)
AT5G40320	0.166881	0.0544584	-3.06437	0	Cysteine/Histidine-rich C1 domain family protein
AT5G40500	26.4974	14.2256	-1.86266	0	unknown protein; Has 30201 Blast hits to 17322 proteins in 780 species: Archae - 12; Bacteria - 1396; Metazoa - 17338; Fungi - 3422; Plants - 5037; Viruses - 0; Other Eukaryotes - 2996 (source: NCBI BLink).
AT5G40590	20.1437	12.2506	-1.6443	0	Cysteine/Histidine-rich C1 domain family protein
AT5G40800	1.21238	0.712148	-1.70243	0	unknown protein; BEST Arabidopsis thaliana protein match is: unknown protein (TAIR:AT3G27250.1); Has 1807 Blast hits to 1807 proteins in 277 species: Archae - 0; Bacteria - 0; Metazoa - 736; Fungi - 347; Plants - 385; Viruses - 0; Other Eukaryotes - 339 (source: NCBI BLink).
AT5G41050	24.8773	14.655	-1.69753	0	Pollen Ole e 1 allergen and extensin family protein
AT5G41080	17.9431	8.78308	-2.04291	0	PLC-like phosphodiesterases superfamily protein
AT5G41570	1.07152	0.699339	-1.53219	0	ATWRKY24, WRKY24, WRKY DNA-binding protein 24
AT5G41780	0.430643	0.180684	-2.3834	0	myosin heavy chain-related
AT5G42070	73.6607	43.8471	-1.67994	0	unknown protein; FUNCTIONS IN: molecular_function unknown; INVOLVED IN: biological_process unknown; LOCATED IN: chloroplast thylakoid membrane, chloroplast; EXPRESSED IN: 21 plant structures; EXPRESSED DURING: 13 growth stages; Has 30201 Blast hits to 17322 proteins in 780 species: Archae - 12; Bacteria - 1396; Metazoa - 17338; Fungi - 3422; Plants - 5037; Viruses - 0; Other Eukaryotes - 2996 (so…
AT5G42120	0.143488	0.0468248	-3.06437	0	Concanavalin A-like lectin protein kinase family protein
AT5G42270	243.07	142.324	-1.70787	1.68103e-07	FTSH5, VAR1, FtsH extracellular protease family
AT5G42380	1.12977	0.245786	-4.59656	0	CML37, CML39, calmodulin like 37
AT5G42460	1.77443	1.08572	-1.63433	0.00275863	F-box and associated interaction domains-containing protein
AT5G42610	0.194313	0.0951156	-2.04291	0	Protein of unknown function (DUF607)
AT5G42760	29.0522	11.1872	-2.59693	4.28166e-05	Leucine carboxyl methyltransferase
AT5G42830	6.0322	3.18498	-1.89395	0	HXXXD-type acyl-transferase family protein
AT5G43240	0.236979	0.116	-2.04291	0	Protein of unknown function (DUF674)
AT5G43450	72.2204	32.3317	-2.23374	0	2-oxoglutarate (2OG) and Fe(II)-dependent oxygenase superfamily protein
AT5G43540	5.51633	2.11322	-2.61039	0	C2H2 and C2HC zinc fingers superfamily protein
AT5G43570	1.56061	0.381957	-4.08583	0	Serine protease inhibitor, potato inhibitor I-type family protein
AT5G43590	0.247	0.0806038	-3.06437	0	Acyl transferase/acyl hydrolase/lysophospholipase superfamily protein
AT5G43630	31.6766	19.9121	-1.59082	0	TZP, zinc knuckle (CCHC-type) family protein
AT5G43890	0.934532	0.228725	-4.08583	0	SUPER1, YUC5, Flavin-binding monooxygenase family protein
AT5G44050	2.11135	1.35832	-1.55439	0	MATE efflux family protein
AT5G44110	38.1687	22.6548	-1.68479	4.73339e-05	ATNAP2, ATPOP1, POP1, P-loop containing nucleoside triphosphate hydrolases superfamily protein
AT5G44140	0.830416	0.464555	-1.78755	0	ATPHB7, PHB7, prohibitin 7
AT5G44190	142.647	73.9447	-1.9291	0	ATGLK2, GLK2, GPRI2, GOLDEN2-like 2
AT5G44440	0.565456	0.0553577	-10.2146	0	FAD-binding Berberine family protein
AT5G44540	0.551633	0.270023	-2.04291	0	Tapetum specific protein TAP35/TAP44
AT5G44565	3.96486	1.85641	-2.13577	0	unknown protein; FUNCTIONS IN: molecular_function unknown; INVOLVED IN: biological_process unknown; LOCATED IN: endomembrane system; Has 35333 Blast hits to 34131 proteins in 2444 species: Archae - 798; Bacteria - 22429; Metazoa - 974; Fungi - 991; Plants - 531; Viruses - 0; Other Eukaryotes - 9610 (source: NCBI BLink).
AT5G44578	1.53646	0.564071	-2.72389	0	unknown protein; FUNCTIONS IN: molecular_function unknown; INVOLVED IN: biological_process unknown; LOCATED IN: endomembrane system; Has 15 Blast hits to 15 proteins in 2 species: Archae - 0; Bacteria - 0; Metazoa - 0; Fungi - 0; Plants - 15; Viruses - 0; Other Eukaryotes - 0 (source: NCBI BLink).
AT5G44580	308.671	190.12	-1.62356	0	unknown protein; FUNCTIONS IN: molecular_function unknown; INVOLVED IN: biological_process unknown; LOCATED IN: endomembrane system; EXPRESSED IN: 18 plant structures; EXPRESSED DURING: 12 growth stages; BEST Arabidopsis thaliana protein match is: unknown protein (TAIR:AT5G44582.1); Has 30201 Blast hits to 17322 proteins in 780 species: Archae - 12; Bacteria - 1396; Metazoa - 17338; Fungi - 3422;…
AT5G44582	6.15569	2.62017	-2.34935	0	unknown protein; FUNCTIONS IN: molecular_function unknown; INVOLVED IN: biological_process unknown; LOCATED IN: endomembrane system; BEST Arabidopsis thaliana protein match is: unknown protein (TAIR:AT5G44580.1); Has 24 Blast hits to 24 proteins in 2 species: Archae - 0; Bacteria - 0; Metazoa - 0; Fungi - 0; Plants - 24; Viruses - 0; Other Eukaryotes - 0 (source: NCBI BLink).
AT5G44920	1.46274	0.673887	-2.1706	0.00344235	Toll-Interleukin-Resistance (TIR) domain family protein
AT5G45070	12.3144	7.34431	-1.67673	0	AtPP2-A8, PP2-A8, phloem protein 2-A8
AT5G45080	5.30579	3.21554	-1.65005	0	AtPP2-A6, PP2-A6, phloem protein 2-A6
AT5G45095	0.176995	0.115518	-1.53219	0	unknown protein; FUNCTIONS IN: molecular_function unknown; INVOLVED IN: biological_process unknown; LOCATED IN: endomembrane system; BEST Arabidopsis thaliana protein match is: unknown protein (TAIR:AT4G08593.1); Has 25 Blast hits to 25 proteins in 2 species: Archae - 0; Bacteria - 0; Metazoa - 0; Fungi - 0; Plants - 25; Viruses - 0; Other Eukaryotes - 0 (source: NCBI BLink).
AT5G45240	0.122133	0.0797115	-1.53219	0	Disease resistance protein (TIR-NBS-LRR class)
AT5G45320	1.03973	0.407155	-2.55364	0	FUNCTIONS IN: molecular_function unknown; INVOLVED IN: biological_process unknown; LOCATED IN: endomembrane system; EXPRESSED IN: inflorescence meristem, root, flower; EXPRESSED DURING: petal differentiation and expansion stage; CONTAINS InterPro DOMAIN/s: Late embryogenesis abundant protein, group 2 (InterPro:IPR004864); BEST Arabidopsis thaliana protein match is: unknown protein (TAIR:AT3G26350…
AT5G45428	19.0266	11.1465	-1.70695	0.000643691	CPuORF24, conserved peptide upstream open reading frame 24
AT5G45580	1.89131	0.57862	-3.26866	0	Homeodomain-like superfamily protein
AT5G45810	0.136769	0.0669478	-2.04291	0	CIPK19, SnRK3.5, CBL-interacting protein kinase 19
AT5G45820	19.6175	7.52058	-2.60851	0	CIPK20, PKS18, SnRK3.6, CBL-interacting protein kinase 20
AT5G45830	2.14841	1.09736	-1.95779	0	ATDOG1, DOG1, GSQ5, delay of germination 1
AT5G45850	1.33397	0.851707	-1.56623	0	Protein of unknown function (DUF688)
AT5G45860	1.22585	0.200017	-6.12874	0	PYL11, RCAR5, PYR1-like 11
AT5G45990	0.392855	0.240376	-1.63433	0	crooked neck protein, putative / cell cycle protein, putative
AT5G46370	0.138776	0.0679302	-2.04291	0	ATKCO2, ATTPK2, KCO2, Ca2+ activated outward rectifying K+ channel 2
AT5G46530	5.85896	3.47172	-1.68762	0	AWPM-19-like family protein
AT5G46800	112.2	70.6238	-1.5887	0	BOU, Mitochondrial substrate carrier family protein
AT5G46830	2.45649	1.01259	-2.42596	0	ATNIG1, NIG1, NACL-inducible gene 1
AT5G47350	0.34507	0.0844554	-4.08583	0	alpha/beta-Hydrolases superfamily protein
AT5G47450	5.95197	3.60715	-1.65005	0	ATTIP2;3, DELTA-TIP3, TIP2;3, tonoplast intrinsic protein 2;3
AT5G47460	1.37669	0.505415	-2.72389	0	Pentatricopeptide repeat (PPR) superfamily protein
AT5G47870	73.2996	47.687	-1.5371	0	FUNCTIONS IN: molecular_function unknown; INVOLVED IN: biological_process unknown; LOCATED IN: chloroplast; EXPRESSED IN: 22 plant structures; EXPRESSED DURING: 13 growth stages; BEST Arabidopsis thaliana protein match is: cobalt ion binding (TAIR:AT1G71310.1); Has 1807 Blast hits to 1807 proteins in 277 species: Archae - 0; Bacteria - 0; Metazoa - 736; Fungi - 347; Plants - 385; Viruses - 0; Oth…
AT5G47960	2.59224	1.32406	-1.95779	0.0144725	ATRABA4C, RABA4C, SMG1, RAB GTPase homolog A4C
AT5G47980	0.499907	0.305878	-1.63433	0	HXXXD-type acyl-transferase family protein
AT5G47990	3.0106	1.74658	-1.72371	0	CYP705A5, THAD, THAD1, cytochrome P450, family 705, subfamily A, polypeptide 5
AT5G48050	1.1629	0.613025	-1.89699	0	CONTAINS InterPro DOMAIN/s: Retrotransposon gag protein (InterPro:IPR005162); BEST Arabidopsis thaliana protein match is: unknown protein (TAIR:AT1G34070.1); Has 1807 Blast hits to 1807 proteins in 277 species: Archae - 0; Bacteria - 0; Metazoa - 736; Fungi - 347; Plants - 385; Viruses - 0; Other Eukaryotes - 339 (source: NCBI BLink).
AT5G48090	0.272505	0.166738	-1.63433	0	ELP1, EDM2-like protein1
AT5G48400	0.18763	0.0734756	-2.55364	0.0198039	ATGLR1.2, GLR1.2, Glutamate receptor family protein
AT5G48490	260.786	159.839	-1.63155	0	Bifunctional inhibitor/lipid-transfer protein/seed storage 2S albumin superfamily protein
AT5G48540	19.9211	10.8686	-1.8329	0	receptor-like protein kinase-related family protein
AT5G48690	2.26871	1.2586	-1.80257	0	CONTAINS InterPro DOMAIN/s: Ubiquitin-associated/translation elongation factor EF1B, N-terminal, eukaryote (InterPro:IPR015940), PUB domain (InterPro:IPR018997), PUG domain (InterPro:IPR006567), UBA-like (InterPro:IPR009060); BEST Arabidopsis thaliana protein match is: ubiquitin-associated (UBA)/TS-N domain-containing protein (TAIR:AT1G04850.1); Has 7001 Blast hits to 5165 proteins in 492 species…
AT5G48880	40.8262	22.3323	-1.82812	8.8051e-06	KAT5, PKT1, PKT2, peroxisomal 3-keto-acyl-CoA thiolase 2
AT5G48950	2.02641	1.32256	-1.53219	0	Thioesterase superfamily protein
AT5G49290	0.400526	0.249526	-1.60515	0	ATRLP56, RLP56, receptor like protein 56
AT5G49340	0.289066	0.141497	-2.04291	0	TBL4, TRICHOME BIREFRINGENCE-LIKE 4
AT5G49350	2.17144	1.3528	-1.60515	0	Glycine-rich protein family
AT5G49370	1.59295	0.693106	-2.29828	0	Pleckstrin homology (PH) domain superfamily protein
AT5G49380	0.755662	0.295915	-2.55364	0	CONTAINS InterPro DOMAIN/s: Protein of unknown function DUF625 (InterPro:IPR006887); BEST Arabidopsis thaliana protein match is: binding (TAIR:AT3G06670.1); Has 1807 Blast hits to 1807 proteins in 277 species: Archae - 0; Bacteria - 0; Metazoa - 736; Fungi - 347; Plants - 385; Viruses - 0; Other Eukaryotes - 339 (source: NCBI BLink).
AT5G49480	174.651	96.5572	-1.80878	0	ATCP1, CP1, Ca2+-binding protein 1
AT5G49630	13.6138	8.67728	-1.5689	0	AAP6, amino acid permease 6
AT5G49700	23.6585	12.6336	-1.87267	0	Predicted AT-hook DNA-binding family protein
AT5G49730	34.1973	18.4884	-1.84967	0.00121847	ATFRO6, FRO6, FRO6, ferric reduction oxidase 6
AT5G49740	29.4809	15.8777	-1.85675	0.00149156	ATFRO7, FRO7, ferric reduction oxidase 7
AT5G49780	0.545172	0.284651	-1.91523	0	Leucine-rich repeat protein kinase family protein
AT5G49920	0.477703	0.267239	-1.78755	0	Octicosapeptide/Phox/Bem1p family protein
AT5G50100	47.157	25.3716	-1.85865	0	Putative thiol-disulphide oxidoreductase DCC
AT5G50175	1.42983	0.466599	-3.06437	0	unknown protein; FUNCTIONS IN: molecular_function unknown; INVOLVED IN: biological_process unknown; LOCATED IN: endomembrane system; BEST Arabidopsis thaliana protein match is: unknown protein (TAIR:AT4G03600.1); Has 43 Blast hits to 43 proteins in 9 species: Archae - 0; Bacteria - 0; Metazoa - 0; Fungi - 0; Plants - 43; Viruses - 0; Other Eukaryotes - 0 (source: NCBI BLink).
AT5G50260	0.322174	0.0630812	-5.10729	0	Cysteine proteinases superfamily protein
AT5G50360	0.171344	0.0838725	-2.04291	0	unknown protein; BEST Arabidopsis thaliana protein match is: unknown protein (TAIR:AT3G48510.1); Has 1807 Blast hits to 1807 proteins in 277 species: Archae - 0; Bacteria - 0; Metazoa - 736; Fungi - 347; Plants - 385; Viruses - 0; Other Eukaryotes - 339 (source: NCBI BLink).
AT5G50790	0.47585	0.232927	-2.04291	0	Nodulin MtN3 family protein
AT5G50800	3.88611	1.39756	-2.78063	0	Nodulin MtN3 family protein
AT5G51460	19.8252	11.7878	-1.68184	0	ATTPPA, Haloacid dehalogenase-like hydrolase (HAD) superfamily protein
AT5G51720	58.42	28.694	-2.03597	0	2 iron, 2 sulfur cluster binding
AT5G51795	2.85328	1.76911	-1.61283	0.00496281	DNA/RNA-binding protein Kin17, conserved region
AT5G51950	0.299229	0.195295	-1.53219	0	Glucose-methanol-choline (GMC) oxidoreductase family protein
AT5G52250	9.69781	6.30578	-1.53792	0	Transducin/WD40 repeat-like superfamily protein
AT5G52270	0.769721	0.301421	-2.55364	0	SNARE-like superfamily protein
AT5G52330	0.246846	0.120831	-2.04291	0	TRAF-like superfamily protein
AT5G52340	0.314222	0.15381	-2.04291	0	ATEXO70A2, EXO70A2, exocyst subunit exo70 family protein A2
AT5G52570	36.0754	15.0269	-2.40071	0	B2, BCH2, BETA-OHASE 2, CHY2, beta-carotene hydroxylase 2
AT5G52830	6.73051	3.92386	-1.71528	0	ATWRKY27, WRKY27, WRKY DNA-binding protein 27
AT5G52890	4.36191	2.491	-1.75107	0	AT hook motif-containing protein
AT5G52900	30.9174	10.5976	-2.9174	0	unknown protein; Has 30201 Blast hits to 17322 proteins in 780 species: Archae - 12; Bacteria - 1396; Metazoa - 17338; Fungi - 3422; Plants - 5037; Viruses - 0; Other Eukaryotes - 2996 (source: NCBI BLink).
AT5G52940	2.19552	0.693354	-3.16652	0	Protein of unknown function (DUF295)
AT5G53200	8.0051	1.20568	-6.63947	0	TRY, Homeodomain-like superfamily protein
AT5G53230	1.01414	0.54155	-1.87267	0	Protein of unknown function (DUF295)
AT5G53380	0.136769	0.0669478	-2.04291	0	O-acyltransferase (WSD1-like) family protein
AT5G53970	23.0064	12.0659	-1.90672	0	Tyrosine transaminase family protein
AT5G54050	0.219677	0.107531	-2.04291	0.0377496	Cysteine/Histidine-rich C1 domain family protein
AT5G54060	3.99573	2.60787	-1.53219	0	UF3GT, UDP-glucose:flavonoid 3-o-glucosyltransferase
AT5G54095	1.02064	0.570973	-1.78755	0	unknown protein; FUNCTIONS IN: molecular_function unknown; INVOLVED IN: N-terminal protein myristoylation; LOCATED IN: cellular_component unknown; EXPRESSED IN: 9 plant structures; EXPRESSED DURING: L mature pollen stage, M germinated pollen stage, 4 anthesis, C globular stage, petal differentiation and expansion stage; BEST Arabidopsis thaliana protein match is: unknown protein (TAIR:AT4G27580.1…
AT5G54130	12.2066	5.77425	-2.11397	0	Calcium-binding endonuclease/exonuclease/phosphatase family
AT5G54148	0.270065	0.0881307	-3.06437	0	unknown protein; BEST Arabidopsis thaliana protein match is: unknown protein (TAIR:AT5G54150.1); Has 104 Blast hits to 102 proteins in 23 species: Archae - 0; Bacteria - 0; Metazoa - 11; Fungi - 0; Plants - 88; Viruses - 0; Other Eukaryotes - 5 (source: NCBI BLink).
AT5G54230	2.23519	1.34661	-1.65987	0	AtMYB49, MYB49, myb domain protein 49
AT5G54270	3421.09	2273.85	-1.50454	0	LHCB3, LHCB3*1, light-harvesting chlorophyll B-binding protein 3
AT5G54450	3.94664	2.19531	-1.79776	0	Protein of unknown function (DUF295)
AT5G54470	9.51758	4.21086	-2.26025	0	B-box type zinc finger family protein
AT5G54490	2.82085	0.920532	-3.06437	0	PBP1, pinoid-binding protein 1
AT5G54560	0.550105	0.0897582	-6.12874	0	Protein of unknown function (DUF295)
AT5G54585	9.9294	2.7964	-3.55078	0	unknown protein; Has 30201 Blast hits to 17322 proteins in 780 species: Archae - 12; Bacteria - 1396; Metazoa - 17338; Fungi - 3422; Plants - 5037; Viruses - 0; Other Eukaryotes - 2996 (source: NCBI BLink).
AT5G54700	0.344054	0.0673653	-5.10729	0.0121217	Ankyrin repeat family protein
AT5G54720	4.47152	2.57505	-1.73648	0.00118694	Ankyrin repeat family protein
AT5G54790	0.56353	0.220677	-2.55364	0	unknown protein; BEST Arabidopsis thaliana protein match is: unknown protein (TAIR:AT1G50930.1); Has 53 Blast hits to 53 proteins in 10 species: Archae - 0; Bacteria - 0; Metazoa - 0; Fungi - 0; Plants - 53; Viruses - 0; Other Eukaryotes - 0 (source: NCBI BLink).
AT5G55270	0.554273	0.232555	-2.3834	0	Protein of unknown function (DUF295)
AT5G55460	1.55147	0.759439	-2.04291	0	Bifunctional inhibitor/lipid-transfer protein/seed storage 2S albumin superfamily protein
AT5G55570	10.9732	3.93025	-2.79198	0	unknown protein; LOCATED IN: chloroplast; Has 35333 Blast hits to 34131 proteins in 2444 species: Archae - 798; Bacteria - 22429; Metazoa - 974; Fungi - 991; Plants - 531; Viruses - 0; Other Eukaryotes - 9610 (source: NCBI BLink).
AT5G55620	85.705	52.1605	-1.6431	0	unknown protein; BEST Arabidopsis thaliana protein match is: unknown protein (TAIR:AT3G09950.1); Has 30201 Blast hits to 17322 proteins in 780 species: Archae - 12; Bacteria - 1396; Metazoa - 17338; Fungi - 3422; Plants - 5037; Viruses - 0; Other Eukaryotes - 2996 (source: NCBI BLink).
AT5G55720	1.55147	0.759439	-2.04291	0	Pectin lyase-like superfamily protein
AT5G55950	1.12498	0.695586	-1.61731	0	Nucleotide/sugar transporter family protein
AT5G56080	32.17	5.75376	-5.59113	0	ATNAS2, NAS2, nicotianamine synthase 2
AT5G56490	0.716327	0.431557	-1.65987	0	D-arabinono-1,4-lactone oxidase family protein
AT5G56620	0.513147	0.334912	-1.53219	0	anac099, NAC099, NAC domain containing protein 99
AT5G56700	0.170316	0.0833689	-2.04291	0	FBD / Leucine Rich Repeat domains containing protein
AT5G56840	7.437	1.37744	-5.39913	0	myb-like transcription factor family protein
AT5G56850	31.2612	14.6346	-2.13611	0	unknown protein; EXPRESSED IN: 21 plant structures; EXPRESSED DURING: 13 growth stages; Has 35333 Blast hits to 34131 proteins in 2444 species: Archae - 798; Bacteria - 22429; Metazoa - 974; Fungi - 991; Plants - 531; Viruses - 0; Other Eukaryotes - 9610 (source: NCBI BLink).
AT5G56860	34.2026	20.7972	-1.64457	0	GATA21, GNC, GATA type zinc finger transcription factor family protein
AT5G57200	0.111818	0.0547343	-2.04291	0	ENTH/ANTH/VHS superfamily protein
AT5G57345	128.453	73.6921	-1.7431	0	unknown protein; Has 30201 Blast hits to 17322 proteins in 780 species: Archae - 12; Bacteria - 1396; Metazoa - 17338; Fungi - 3422; Plants - 5037; Viruses - 0; Other Eukaryotes - 2996 (source: NCBI BLink).
AT5G57400	0.192804	0.0943769	-2.04291	0	unknown protein; Has 1 Blast hits to 1 proteins in 1 species: Archae - 0; Bacteria - 0; Metazoa - 0; Fungi - 0; Plants - 1; Viruses - 0; Other Eukaryotes - 0 (source: NCBI BLink).
AT5G57420	1.4522	0.533134	-2.72389	0	IAA33, indole-3-acetic acid inducible 33
AT5G57530	1.68295	0.274599	-6.12874	0	AtXTH12, XTH12, xyloglucan endotransglucosylase/hydrolase 12
AT5G57630	5.67042	3.4394	-1.64867	0.00376566	CIPK21, SnRK3.4, CBL-interacting protein kinase 21
AT5G57785	42.0162	26.9305	-1.56017	0	unknown protein; Has 30201 Blast hits to 17322 proteins in 780 species: Archae - 12; Bacteria - 1396; Metazoa - 17338; Fungi - 3422; Plants - 5037; Viruses - 0; Other Eukaryotes - 2996 (source: NCBI BLink).
AT5G57920	0.273914	0.13408	-2.04291	0	AtENODL10, ENODL10, early nodulin-like protein 10
AT5G58400	0.498965	0.162828	-3.06437	0	Peroxidase superfamily protein
AT5G58660	1.00297	0.604247	-1.65987	0	2-oxoglutarate (2OG) and Fe(II)-dependent oxygenase superfamily protein
AT5G58910	0.631641	0.123675	-5.10729	0	LAC16, laccase 16
AT5G59060	0.416327	0.203791	-2.04291	0	BEST Arabidopsis thaliana protein match is: RNA-directed DNA polymerase (reverse transcriptase)-related family protein (TAIR:AT5G18880.1); Has 1807 Blast hits to 1807 proteins in 277 species: Archae - 0; Bacteria - 0; Metazoa - 736; Fungi - 347; Plants - 385; Viruses - 0; Other Eukaryotes - 339 (source: NCBI BLink).
AT5G59070	1.2251	0.719616	-1.70243	0	UDP-Glycosyltransferase superfamily protein
AT5G59190	0.143075	0.0466898	-3.06437	0	subtilase family protein
AT5G59250	32.3357	20.7225	-1.56042	0	Major facilitator superfamily protein
AT5G59340	1.86906	0.571813	-3.26866	0	WOX2, WUSCHEL related homeobox 2
AT5G59680	2.3109	1.16767	-1.97907	0	Leucine-rich repeat protein kinase family protein
AT5G60440	0.351172	0.0859489	-4.08583	0	AGL62, AGAMOUS-like 62
AT5G60810	0.568477	0.185512	-3.06437	0	RGF1, root meristem growth factor 1
AT5G61260	1.73148	0.78236	-2.21316	0	Plant calmodulin-binding protein-related
AT5G61280	1.50445	0.859163	-1.75107	0	Remorin family protein
AT5G61850	0.31447	0.153932	-2.04291	0	LFY, LFY3, floral meristem identity control protein LEAFY (LFY)
AT5G62130	9.54469	5.72093	-1.66838	0	Per1-like family protein
AT5G62140	54.9126	31.789	-1.72741	0	unknown protein; FUNCTIONS IN: molecular_function unknown; INVOLVED IN: biological_process unknown; LOCATED IN: chloroplast; EXPRESSED IN: 19 plant structures; EXPRESSED DURING: 13 growth stages; Has 60 Blast hits to 60 proteins in 24 species: Archae - 0; Bacteria - 14; Metazoa - 0; Fungi - 0; Plants - 45; Viruses - 0; Other Eukaryotes - 1 (source: NCBI BLink).
AT5G62210	82.4434	40.6326	-2.029	0	Embryo-specific protein 3, (ATS3)
AT5G62240	0.196752	0.128412	-1.53219	0	Cell cycle regulated microtubule associated protein
AT5G62430	20.1132	8.01637	-2.50902	0	CDF1, cycling DOF factor 1
AT5G62480	24.7656	11.5562	-2.14306	0	ATGSTU9, GST14, GST14B, GSTU9, glutathione S-transferase tau 9
AT5G62490	0.500222	0.122428	-4.08583	0	ATHVA22B, HVA22B, HVA22 homologue B
AT5G63160	29.2374	13.2054	-2.21405	0	BT1, BTB and TAZ domain protein 1
AT5G63350	0.335453	0.164203	-2.04291	0	unknown protein; BEST Arabidopsis thaliana protein match is: unknown protein (TAIR:AT3G48510.1); Has 103 Blast hits to 102 proteins in 13 species: Archae - 0; Bacteria - 0; Metazoa - 2; Fungi - 0; Plants - 101; Viruses - 0; Other Eukaryotes - 0 (source: NCBI BLink).
AT5G63390	0.236414	0.115724	-2.04291	0	O-fucosyltransferase family protein
AT5G63820	0.439354	0.28675	-1.53219	0	Protein of unknown function (DUF626)
AT5G64040	945.029	618.824	-1.52714	0	PSAN, photosystem I reaction center subunit PSI-N, chloroplast, putative / PSI-N, putative (PSAN)
AT5G64100	48.4459	30.5735	-1.58457	0	Peroxidase superfamily protein
AT5G64190	0.306274	0.179904	-1.70243	0	unknown protein; BEST Arabidopsis thaliana protein match is: unknown protein (TAIR:AT2G40390.1); Has 1807 Blast hits to 1807 proteins in 277 species: Archae - 0; Bacteria - 0; Metazoa - 736; Fungi - 347; Plants - 385; Viruses - 0; Other Eukaryotes - 339 (source: NCBI BLink).
AT5G64770	117.21	69.5047	-1.68637	0	RGF9, Encodes a root meristem growth factor (RGF). Belongs to a family of functionally redundant homologous peptides that are secreted, tyrosine-sulfated, and expressed mainly in the stem cell area and the innermost layer of central columella cells. RGFs are required for maintenance of the root stem cell niche and transit amplifying cell proliferation. Members of this family include: At5g60810 (R…
AT5G64780	6.84786	3.81435	-1.79529	0	Uncharacterised conserved protein UCP009193
AT5G64810	0.988703	0.553105	-1.78755	0	ATWRKY51, WRKY51, WRKY DNA-binding protein 51
AT5G64850	66.1173	37.5656	-1.76005	0	FUNCTIONS IN: molecular_function unknown; INVOLVED IN: biological_process unknown; LOCATED IN: plasma membrane; EXPRESSED IN: 22 plant structures; EXPRESSED DURING: 13 growth stages; CONTAINS InterPro DOMAIN/s: RPM1-interacting protein 4, defence response (InterPro:IPR008700); BEST Arabidopsis thaliana protein match is: unknown protein (TAIR:AT5G09960.1); Has 30201 Blast hits to 17322 proteins in…
AT5G64870	2.60406	1.55178	-1.67811	0	SPFH/Band 7/PHB domain-containing membrane-associated protein family
AT5G64890	0.680096	0.166452	-4.08583	0	PROPEP2, elicitor peptide 2 precursor
AT5G64905	3.26894	1.2001	-2.72389	0	PROPEP3, elicitor peptide 3 precursor
AT5G64940	138.914	84.9073	-1.63606	0	ATATH13, ATH13, ATOSA1, OSA1, ABC2 homolog 13
AT5G64990	1.05259	0.572486	-1.83862	0	AtRABH1a, RABH1a, RAB GTPase homolog H1A
AT5G65207	22.5894	14.3382	-1.57547	0	unknown protein; BEST Arabidopsis thaliana protein match is: unknown protein (TAIR:AT5G10040.1); Has 30201 Blast hits to 17322 proteins in 780 species: Archae - 12; Bacteria - 1396; Metazoa - 17338; Fungi - 3422; Plants - 5037; Viruses - 0; Other Eukaryotes - 2996 (source: NCBI BLink).
AT5G65210	19.0084	12.5285	-1.51721	0	TGA1, bZIP transcription factor family protein
AT5G65550	0.390921	0.0637849	-6.12874	0	UDP-Glycosyltransferase superfamily protein
AT5G65730	58.0625	37.4884	-1.54881	0	XTH6, xyloglucan endotransglucosylase/hydrolase 6
AT5G65800	0.158701	0.0517891	-3.06437	0	ACS5, ATACS5, CIN5, ETO2, ACC synthase 5
AT5G65820	3.00891	1.98073	-1.51909	0	Pentatricopeptide repeat (PPR) superfamily protein
AT5G65890	7.66707	4.70447	-1.62974	0	ACR1, ACT domain repeat 1
AT5G65980	0.334323	0.0818251	-4.08583	0	Auxin efflux carrier family protein
AT5G66110	0.479681	0.156535	-3.06437	0	Heavy metal transport/detoxification superfamily protein
AT5G66270	5.23168	2.27048	-2.30422	0	Zinc finger C-x8-C-x5-C-x3-H type family protein
AT5G66700	1.77311	1.08491	-1.63433	0	ATHB53, HB-8, HB53, homeobox 53
AT5G66740	5.26356	1.31008	-4.01773	0	Protein of unknown function (DUF620)
AT5G66815	0.990958	0.582085	-1.70243	0	unknown protein; FUNCTIONS IN: molecular_function unknown; INVOLVED IN: biological_process unknown; LOCATED IN: endomembrane system; EXPRESSED IN: root; Has 30201 Blast hits to 17322 proteins in 780 species: Archae - 12; Bacteria - 1396; Metazoa - 17338; Fungi - 3422; Plants - 5037; Viruses - 0; Other Eukaryotes - 2996 (source: NCBI BLink).
AT5G67030	133.662	78.8854	-1.69438	0	ABA1, ATABA1, ATZEP, IBS3, LOS6, NPQ2, ZEP, zeaxanthin epoxidase (ZEP) (ABA1)
AT5G67390	9.60593	3.45458	-2.78063	0	unknown protein; BEST Arabidopsis thaliana protein match is: Plant protein of unknown function (DUF863) (TAIR:AT1G69360.1); Has 1807 Blast hits to 1807 proteins in 277 species: Archae - 0; Bacteria - 0; Metazoa - 736; Fungi - 347; Plants - 385; Viruses - 0; Other Eukaryotes - 339 (source: NCBI BLink).

## Sheet: BBX19-induced genes 
Gene ID	MOCK - RPKM	Estradiol - RPKM	Fold change	P-value	Description
AT1G01170	53.7923	82.2966	1.5299	0.000520343	Protein of unknown function (DUF1138)
AT1G01180	4.89715	7.60472	1.55289	0	S-adenosyl-L-methionine-dependent methyltransferases superfamily protein
AT1G01220	5.73499	8.77956	1.53088	0.000582651	AtFKGP, FKGP, L-fucokinase/GDP-L-fucose pyrophosphorylase
AT1G01310	0.101632	0.198993	1.95799	0	CAP (Cysteine-rich secretory proteins, Antigen 5, and Pathogenesis-related 1 protein) superfamily protein
AT1G01725	8.98687	15.0211	1.67145	0	unknown protein; FUNCTIONS IN: molecular_function unknown; INVOLVED IN: biological_process unknown; LOCATED IN: endomembrane system; EXPRESSED IN: 23 plant structures; EXPRESSED DURING: 14 growth stages; BEST Arabidopsis thaliana protein match is: unknown protein (TAIR:AT4G00530.1); Has 20 Blast hits to 20 proteins in 7 species: Archae - 0; Bacteria - 0; Metazoa - 0; Fungi - 0; Plants - 20; Virus…
AT1G01750	6.71429	10.6183	1.58145	0	ADF11, actin depolymerizing factor 11
AT1G01810	2.17546	4.56376	2.09784	0	unknown protein; Has 12 Blast hits to 12 proteins in 5 species: Archae - 0; Bacteria - 0; Metazoa - 5; Fungi - 0; Plants - 7; Viruses - 0; Other Eukaryotes - 0 (source: NCBI BLink).
AT1G02065	1.43546	2.51985	1.75544	0	SPL8, squamosa promoter binding protein-like 8
AT1G02260	2.59108	5.2092	2.01043	0	Divalent ion symporter
AT1G02300	2.9942	5.38725	1.79923	0.00125739	Cysteine proteinases superfamily protein
AT1G02390	0.665286	1.13979	1.71324	0	ATGPAT2, GPAT2, glycerol-3-phosphate acyltransferase 2
AT1G02530	0.0496718	0.170199	3.42648	0	PGP12, P-glycoprotein 12
AT1G02660	1.52233	2.83167	1.86009	0	alpha/beta-Hydrolases superfamily protein
AT1G02800	3.71508	6.50259	1.75032	0	ATCEL2, CEL2, CEL2, cellulase 2
AT1G02850	20.3101	39.767	1.95799	0	BGLU11, beta glucosidase 11
AT1G02860	2.74908	4.6137	1.67827	0	BAH1, NLA, SPX (SYG1/Pho81/XPR1) domain-containing protein
AT1G02920	52.3843	114.023	2.17666	1.11481e-05	ATGST11, ATGSTF7, ATGSTF8, GST11, GSTF7, glutathione S-transferase 7
AT1G02930	63.4634	126.695	1.99635	7.84618e-06	ATGST1, ATGSTF3, ATGSTF6, ERD11, GST1, GSTF6, glutathione S-transferase 6
AT1G03010	0.61497	1.01886	1.65676	0	Phototropic-responsive NPH3 family protein
AT1G03050	0.0501232	0.196281	3.91597	0	ENTH/ANTH/VHS superfamily protein
AT1G03100	1.2627	2.47235	1.95799	0.000236602	Pentatricopeptide repeat (PPR) superfamily protein
AT1G03120	0.904317	1.77064	1.95799	0	ATRAB28, RAB28, responsive to abscisic acid 28
AT1G03510	1.07761	1.65781	1.53842	0	Tetratricopeptide repeat (TPR)-like superfamily protein
AT1G03540	1.1937	1.96541	1.64649	0	Pentatricopeptide repeat (PPR-like) superfamily protein
AT1G03980	0.38239	0.873501	2.28432	0.0196211	ATPCS2, PCS2, phytochelatin synthase 2
AT1G04180	0.470588	0.998188	2.12115	0	YUC9, YUCCA 9
AT1G04310	4.422	7.67433	1.73549	0	ERS2, ethylene response sensor 2
AT1G04445	0.191318	0.374598	1.95799	0	C2H2-like zinc finger protein
AT1G04490	0.306463	0.48004	1.56639	0	Protein of unknown function (DUF3527)
AT1G04600	0.0191207	0.112314	5.87396	0	ATXIA, XIA, myosin XI A
AT1G04900	5.21093	12.6135	2.42059	0	Protein of unknown function (DUF185)
AT1G05065	1.5761	5.7862	3.67123	0	CLE20, CLAVATA3/ESR-RELATED 20
AT1G05310	1.78239	3.63531	2.03957	0	Pectin lyase-like superfamily protein
AT1G05420	2.77032	5.56699	2.00951	0	ATOFP12, OFP12, ovate family protein 12
AT1G05510	0.10132	0.49596	4.89497	0	Protein of unknown function (DUF1264)
AT1G05560	41.6433	65.3946	1.57035	0.000176686	UGT1, UGT75B1, UDP-glucosyltransferase 75B1
AT1G05620	9.99809	15.1678	1.51707	0	URH2, uridine-ribohydrolase 2
AT1G05750	1.7852	3.3146	1.85671	0.000856238	CLB19, PDE247, Tetratricopeptide repeat (TPR)-like superfamily protein
AT1G06160	3.19959	5.11622	1.59902	0	ORA59, octadecanoid-responsive Arabidopsis AP2/ERF 59
AT1G06320	0.148867	0.437218	2.93698	0	unknown protein; Has 24 Blast hits to 24 proteins in 10 species: Archae - 0; Bacteria - 2; Metazoa - 0; Fungi - 0; Plants - 20; Viruses - 0; Other Eukaryotes - 2 (source: NCBI BLink).
AT1G06440	1.00957	1.62789	1.61246	0	Ubiquitin carboxyl-terminal hydrolase family protein
AT1G06500	8.37688	13.5588	1.6186	0.000106264	unknown protein; Has 25 Blast hits to 25 proteins in 10 species: Archae - 0; Bacteria - 0; Metazoa - 0; Fungi - 0; Plants - 25; Viruses - 0; Other Eukaryotes - 0 (source: NCBI BLink).
AT1G06580	0.725833	1.27906	1.76219	0	Pentatricopeptide repeat (PPR) superfamily protein
AT1G06620	5.99453	14.4458	2.40983	0	2-oxoglutarate (2OG) and Fe(II)-dependent oxygenase superfamily protein
AT1G06850	4.09675	7.68149	1.87502	0	AtbZIP52, bZIP52, basic leucine-zipper 52
AT1G07175	0.3705	1.81359	4.89497	0	unknown protein; FUNCTIONS IN: molecular_function unknown; INVOLVED IN: biological_process unknown; LOCATED IN: endomembrane system; BEST Arabidopsis thaliana protein match is: unknown protein (TAIR:AT2G29995.1); Has 30201 Blast hits to 17322 proteins in 780 species: Archae - 12; Bacteria - 1396; Metazoa - 17338; Fungi - 3422; Plants - 5037; Viruses - 0; Other Eukaryotes - 2996 (source: NCBI BLin…
AT1G07270	0.457877	0.896518	1.95799	0.00586515	Cell division control, Cdc6
AT1G07550	0.220653	0.432036	1.95799	0	Leucine-rich repeat protein kinase family protein
AT1G07560	0.910954	1.41205	1.55007	0	Leucine-rich repeat protein kinase family protein
AT1G07710	0.669261	1.13171	1.69099	0	Ankyrin repeat family protein
AT1G07725	0.964019	2.24145	2.32511	0.000458821	ATEXO70H6, EXO70H6, exocyst subunit exo70 family protein H6
AT1G07795	0.145592	0.285068	1.95799	0	unknown protein; BEST Arabidopsis thaliana protein match is: unknown protein (TAIR:AT2G28725.1); Has 38 Blast hits to 38 proteins in 11 species: Archae - 0; Bacteria - 0; Metazoa - 0; Fungi - 0; Plants - 38; Viruses - 0; Other Eukaryotes - 0 (source: NCBI BLink).
AT1G07880	2.04077	4.13359	2.0255	0	ATMPK13, Protein kinase superfamily protein
AT1G07910	3.59513	5.65052	1.57172	0	ATRNL, RNL, RNAligase
AT1G08070	0.493591	1.20806	2.44748	0	OTP82, Tetratricopeptide repeat (TPR)-like superfamily protein
AT1G08290	0.902673	1.43603	1.59086	0	WIP3, WIP domain protein 3
AT1G08630	1.0452	1.70541	1.63166	0	THA1, threonine aldolase 1
AT1G08980	9.71925	19.4802	2.00429	0	AMI1, ATAMI1, ATTOC64-I, TOC64-I, amidase 1
AT1G08990	0.833091	1.42728	1.71324	0	PGSIP5, plant glycogenin-like starch initiation protein 5
AT1G09100	15.6253	25.3643	1.62329	0	RPT5B, 26S proteasome AAA-ATPase subunit RPT5B
AT1G09155	0.423609	0.746479	1.76219	0	AtPP2-B15, PP2-B15, phloem protein 2-B15
AT1G09170	0.294641	0.673054	2.28432	0	P-loop nucleoside triphosphate hydrolases superfamily protein with CH (Calponin Homology) domain
AT1G09195	1.15619	1.9016	1.64471	0	FUNCTIONS IN: molecular_function unknown; INVOLVED IN: biological_process unknown; LOCATED IN: mitochondrion; CONTAINS InterPro DOMAIN/s: Metal-dependent phosphohydrolase, HD subdomain (InterPro:IPR006674), Ppx/GppA phosphatase (InterPro:IPR003695); Has 30201 Blast hits to 17322 proteins in 780 species: Archae - 12; Bacteria - 1396; Metazoa - 17338; Fungi - 3422; Plants - 5037; Viruses - 0; Other…
AT1G09410	0.609453	1.33099	2.18391	0	pentatricopeptide (PPR) repeat-containing protein
AT1G09415	18.7976	34.2826	1.82377	0	NIMIN-3, NIM1-interacting 3
AT1G09450	1.98967	3.06094	1.53842	0	Protein kinase superfamily protein
AT1G09500	1.97658	4.26851	2.15954	0	NAD(P)-binding Rossmann-fold superfamily protein
AT1G09610	0.420737	1.48284	3.52438	0	Protein of unknown function (DUF579)
AT1G09680	1.08875	1.97188	1.81114	0	Pentatricopeptide repeat (PPR) superfamily protein
AT1G09812	3.07888	5.27486	1.71324	0	unknown protein; BEST Arabidopsis thaliana protein match is: unknown protein (TAIR:AT1G58007.2); Has 93 Blast hits to 93 proteins in 13 species: Archae - 0; Bacteria - 0; Metazoa - 0; Fungi - 0; Plants - 93; Viruses - 0; Other Eukaryotes - 0 (source: NCBI BLink).
AT1G09850	10.2446	16.4387	1.60462	0	XBCP3, xylem bark cysteine peptidase 3
AT1G09890	0.8366	1.53567	1.83561	0	Rhamnogalacturonate lyase family protein
AT1G10070	0.963469	1.77549	1.84281	0	ATBCAT-2, BCAT-2, branched-chain amino acid transaminase 2
AT1G10095	2.10843	3.67675	1.74383	0.0017316	Protein prenylyltransferase superfamily protein
AT1G10110	0.293987	0.503669	1.71324	0	F-box family protein
AT1G10200	29.6264	47.4162	1.60047	0	WLIM1, GATA type zinc finger transcription factor family protein
AT1G10220	0.196817	0.578047	2.93698	0	BEST Arabidopsis thaliana protein match is: ZCF37 (TAIR:AT1G59590.1); Has 43 Blast hits to 43 proteins in 15 species: Archae - 0; Bacteria - 2; Metazoa - 7; Fungi - 0; Plants - 27; Viruses - 0; Other Eukaryotes - 7 (source: NCBI BLink).
AT1G10530	0.697849	1.17118	1.67827	0	unknown protein; FUNCTIONS IN: molecular_function unknown; INVOLVED IN: N-terminal protein myristoylation; BEST Arabidopsis thaliana protein match is: unknown protein (TAIR:AT1G60010.1); Has 143 Blast hits to 143 proteins in 14 species: Archae - 0; Bacteria - 0; Metazoa - 0; Fungi - 0; Plants - 143; Viruses - 0; Other Eukaryotes - 0 (source: NCBI BLink).
AT1G10560	0.332922	0.733339	2.20274	0	ATPUB18, PUB18, plant U-box 18
AT1G10610	2.19227	3.82132	1.74309	0.000251857	basic helix-loop-helix (bHLH) DNA-binding superfamily protein
AT1G10680	0.0269528	0.0791598	2.93698	0	PGP10, P-glycoprotein 10
AT1G10970	1.79718	2.70197	1.50345	0	ATZIP4, ZIP4, zinc transporter 4 precursor
AT1G11020	6.72705	10.2216	1.51948	0	RING/FYVE/PHD zinc finger superfamily protein
AT1G11112	0.673636	2.11035	3.13278	0	unknown protein; FUNCTIONS IN: molecular_function unknown; INVOLVED IN: biological_process unknown; LOCATED IN: cellular_component unknown; Has 30201 Blast hits to 17322 proteins in 780 species: Archae - 12; Bacteria - 1396; Metazoa - 17338; Fungi - 3422; Plants - 5037; Viruses - 0; Other Eukaryotes - 2996 (source: NCBI BLink).
AT1G11730	1.54744	3.87149	2.50187	0	Galactosyltransferase family protein
AT1G11880	1.56193	3.00362	1.92302	0	transferases, transferring hexosyl groups
AT1G12010	4.53082	8.11948	1.79206	0	2-oxoglutarate (2OG) and Fe(II)-dependent oxygenase superfamily protein
AT1G12100	3.23514	6.09074	1.88268	0	Bifunctional inhibitor/lipid-transfer protein/seed storage 2S albumin superfamily protein
AT1G12210	0.747133	1.57259	2.10484	0	RFL1, RPS5-like 1
AT1G12630	0.169155	0.496805	2.93698	0	Integrase-type DNA-binding superfamily protein
AT1G12790	1.77916	3.06886	1.72489	0	CONTAINS InterPro DOMAIN/s: RuvA domain 2-like (InterPro:IPR010994); Has 29 Blast hits to 29 proteins in 9 species: Archae - 0; Bacteria - 2; Metazoa - 0; Fungi - 0; Plants - 27; Viruses - 0; Other Eukaryotes - 0 (source: NCBI BLink).
AT1G12805	9.30288	17.0997	1.83811	0	nucleotide binding
AT1G13150	0.381481	0.853639	2.2377	0	CYP86C4, cytochrome P450, family 86, subfamily C, polypeptide 4
AT1G13210	3.07775	5.3327	1.73266	0	ACA.l, autoinhibited Ca2+/ATPase II
AT1G13270	14.7258	22.5171	1.52909	0	MAP1B, MAP1C, methionine aminopeptidase 1B
AT1G13280	17.3646	26.8134	1.54414	0	AOC4, allene oxide cyclase 4
AT1G13330	1.75225	2.76376	1.57727	0.0421585	AHP2, Arabidopsis Hop2 homolog
AT1G13400	0.889959	1.74253	1.95799	0	JGL, NUB, C2H2 and C2HC zinc fingers superfamily protein
AT1G13410	0.821064	1.82198	2.21905	0	Tetratricopeptide repeat (TPR)-like superfamily protein
AT1G13530	0.514477	1.00734	1.95799	0	Protein of unknown function (DUF1262)
AT1G13700	3.02369	4.77447	1.57902	0	PGL1, 6-phosphogluconolactonase 1
AT1G13710	3.26267	5.90915	1.81114	0	CYP78A5, KLU, cytochrome P450, family 78, subfamily A, polypeptide 5
AT1G13750	1.38306	2.66132	1.92423	0	Purple acid phosphatases superfamily protein
AT1G14120	2.25289	3.67594	1.63166	0	2-oxoglutarate (2OG) and Fe(II)-dependent oxygenase superfamily protein
AT1G14205	2.07222	6.42419	3.10015	0	Ribosomal L18p/L5e family protein
AT1G14330	4.32725	6.65061	1.53691	0	Galactose oxidase/kelch repeat superfamily protein
AT1G14390	0.840725	1.34289	1.59731	0	Leucine-rich repeat protein kinase family protein
AT1G14470	0.244717	0.539047	2.20274	0	Pentatricopeptide repeat (PPR) superfamily protein
AT1G14640	1.03431	2.02517	1.95799	0.000493462	SWAP (Suppressor-of-White-APricot)/surp domain-containing protein
AT1G14687	1.59361	4.32036	2.71106	0	AtHB32, HB32, homeobox protein 32
AT1G14760	0.406387	1.19355	2.93698	0	KNATM, KNOX Arabidopsis thaliana meinox
AT1G14770	2.44776	3.6987	1.51106	0	RING/FYVE/PHD zinc finger superfamily protein
AT1G14790	1.19977	1.94059	1.61747	0	ATRDRP1, RDR1, RNA-dependent RNA polymerase 1
AT1G14890	24.5079	41.7048	1.70168	0	Plant invertase/pectin methylesterase inhibitor superfamily protein
AT1G14970	2.61157	5.27321	2.01917	0	O-fucosyltransferase family protein
AT1G15215	5.41604	8.13014	1.50112	0	BEST Arabidopsis thaliana protein match is: sequence-specific DNA binding transcription factors;sequence-specific DNA binding (TAIR:AT3G18380.1); Has 89 Blast hits to 86 proteins in 16 species: Archae - 0; Bacteria - 0; Metazoa - 0; Fungi - 0; Plants - 89; Viruses - 0; Other Eukaryotes - 0 (source: NCBI BLink).
AT1G15430	5.49663	8.27427	1.50533	0	Protein of unknown function (DUF1644)
AT1G15480	7.77747	11.7248	1.50753	0	Tetratricopeptide repeat (TPR)-like superfamily protein
AT1G15580	1.10678	2.63143	2.37756	0	ATAUX2-27, AUX2-27, IAA5, indole-3-acetic acid inducible 5
AT1G15772	0.10452	0.204649	1.95799	0	unknown protein; FUNCTIONS IN: molecular_function unknown; INVOLVED IN: biological_process unknown; LOCATED IN: cellular_component unknown; BEST Arabidopsis thaliana protein match is: unknown protein (TAIR:AT1G15780.1); Has 30201 Blast hits to 17322 proteins in 780 species: Archae - 12; Bacteria - 1396; Metazoa - 17338; Fungi - 3422; Plants - 5037; Viruses - 0; Other Eukaryotes - 2996 (source: NC…
AT1G15790	2.90399	4.70186	1.6191	0	unknown protein; BEST Arabidopsis thaliana protein match is: unknown protein (TAIR:AT1G15780.1); Has 170 Blast hits to 94 proteins in 14 species: Archae - 0; Bacteria - 0; Metazoa - 0; Fungi - 0; Plants - 170; Viruses - 0; Other Eukaryotes - 0 (source: NCBI BLink).
AT1G15900	0.871	1.42117	1.63166	0	unknown protein; Has 19 Blast hits to 19 proteins in 10 species: Archae - 0; Bacteria - 2; Metazoa - 0; Fungi - 0; Plants - 15; Viruses - 0; Other Eukaryotes - 2 (source: NCBI BLink).
AT1G16130	0.15545	0.418509	2.69223	0	WAKL2, wall associated kinase-like 2
AT1G16360	0.165077	0.404024	2.44748	0	LEM3 (ligand-effect modulator 3) family protein / CDC50 family protein
AT1G16370	1.01898	2.3831	2.33871	0	ATOCT6, OCT6, organic cation/carnitine transporter 6
AT1G16480	0.887163	1.43641	1.6191	0	Tetratricopeptide repeat (TPR)-like superfamily protein
AT1G16510	4.21316	6.68864	1.58756	0	SAUR-like auxin-responsive protein family
AT1G16590	1.72245	3.57091	2.07316	0	ATREV7, REV7, DNA-binding HORMA family protein
AT1G16820	0.256243	1.50516	5.87396	0.0121217	vacuolar ATP synthase catalytic subunit-related / V-ATPase-related / vacuolar proton pump-related
AT1G16830	1.45072	2.31448	1.5954	0	Pentatricopeptide repeat (PPR) superfamily protein
AT1G16850	1.46216	3.12315	2.13599	0	unknown protein; FUNCTIONS IN: molecular_function unknown; INVOLVED IN: response to salt stress; LOCATED IN: endomembrane system; EXPRESSED IN: leaf apex, leaf whorl, male gametophyte, flower, leaf; EXPRESSED DURING: LP.06 six leaves visible, LP.04 four leaves visible, LP.10 ten leaves visible, petal differentiation and expansion stage, LP.08 eight leaves visible; BEST Arabidopsis thaliana protei…
AT1G16916	6.6196	14.0063	2.11589	0	unknown protein; FUNCTIONS IN: molecular_function unknown; INVOLVED IN: biological_process unknown; LOCATED IN: cellular_component unknown; Has 30201 Blast hits to 17322 proteins in 780 species: Archae - 12; Bacteria - 1396; Metazoa - 17338; Fungi - 3422; Plants - 5037; Viruses - 0; Other Eukaryotes - 2996 (source: NCBI BLink).
AT1G16960	7.34423	11.3601	1.54681	0.000307645	Ubiquitin domain-containing protein
AT1G17147	0.857461	1.84679	2.15379	0	VQ motif-containing protein
AT1G17260	0.279308	0.444341	1.59086	0	AHA10, autoinhibited H(+)-ATPase isoform 10
AT1G17300	0.142869	0.559472	3.91597	0	unknown protein; BEST Arabidopsis thaliana protein match is: unknown protein (TAIR:AT1G17285.1); Has 27 Blast hits to 27 proteins in 4 species: Archae - 0; Bacteria - 0; Metazoa - 0; Fungi - 0; Plants - 27; Viruses - 0; Other Eukaryotes - 0 (source: NCBI BLink).
AT1G17455	2.32912	4.08034	1.75188	0	ELF4-L4, ELF4-like 4
AT1G17480	1.83124	3.12075	1.70417	0	IQD7, IQ-domain 7
AT1G17510	5.3592	9.6188	1.79482	0	unknown protein; Has 11 Blast hits to 11 proteins in 4 species: Archae - 0; Bacteria - 0; Metazoa - 0; Fungi - 0; Plants - 11; Viruses - 0; Other Eukaryotes - 0 (source: NCBI BLink).
AT1G17590	3.20476	5.22906	1.63166	0	NF-YA8, nuclear factor Y, subunit A8
AT1G17610	0.13574	0.930222	6.85295	0	Disease resistance protein (TIR-NBS class)
AT1G17630	1.1304	1.77064	1.56639	0	Pentatricopeptide repeat (PPR-like) superfamily protein
AT1G17640	3.84652	5.77995	1.50264	0	RNA-binding (RRM/RBD/RNP motifs) family protein
AT1G17665	0.747196	1.86939	2.50187	0	unknown protein; FUNCTIONS IN: molecular_function unknown; INVOLVED IN: biological_process unknown; LOCATED IN: endomembrane system; EXPRESSED IN: 15 plant structures; EXPRESSED DURING: 11 growth stages; Has 149 Blast hits to 146 proteins in 39 species: Archae - 0; Bacteria - 4; Metazoa - 21; Fungi - 5; Plants - 30; Viruses - 0; Other Eukaryotes - 89 (source: NCBI BLink).
AT1G17745	18.1863	35.6086	1.95799	6.18652e-06	PGDH, D-3-phosphoglycerate dehydrogenase
AT1G17750	0.617098	1.23704	2.00461	0	AtPEPR2, PEPR2, PEP1 receptor 2
AT1G18265	0.952917	1.77251	1.86009	0	Protein of unknown function, DUF593
AT1G18290	0.411581	1.00734	2.44748	0	unknown protein; FUNCTIONS IN: molecular_function unknown; INVOLVED IN: N-terminal protein myristoylation; LOCATED IN: chloroplast; EXPRESSED IN: root; Has 94 Blast hits to 94 proteins in 12 species: Archae - 0; Bacteria - 0; Metazoa - 0; Fungi - 0; Plants - 94; Viruses - 0; Other Eukaryotes - 0 (source: NCBI BLink).
AT1G18870	1.0804	1.96431	1.81813	0	ATICS2, ICS2, isochorismate synthase 2
AT1G18990	0.0573291	0.11225	1.95799	0	Protein of unknown function, DUF593
AT1G19250	0.170706	0.8356	4.89497	0	FMO1, flavin-dependent monooxygenase 1
AT1G19320	0.114924	0.225019	1.95799	0	Pathogenesis-related thaumatin superfamily protein
AT1G19370	3.33877	6.22383	1.86411	0	unknown protein; LOCATED IN: endoplasmic reticulum; EXPRESSED IN: 22 plant structures; EXPRESSED DURING: 13 growth stages; BEST Arabidopsis thaliana protein match is: unknown protein (TAIR:AT1G75140.1); Has 45 Blast hits to 43 proteins in 15 species: Archae - 0; Bacteria - 0; Metazoa - 0; Fungi - 0; Plants - 44; Viruses - 0; Other Eukaryotes - 1 (source: NCBI BLink).
AT1G19610	0.89656	2.85261	3.18173	0	LCR78, PDF1.4, Arabidopsis defensin-like protein
AT1G19680	6.87632	10.5556	1.53506	0.000244421	RING/U-box superfamily protein
AT1G19830	0.968047	1.48926	1.53842	0	SAUR-like auxin-responsive protein family
AT1G19840	3.00891	4.83937	1.60835	0	SAUR-like auxin-responsive protein family
AT1G20065	0.408617	1.73348	4.24231	0	FUNCTIONS IN: molecular_function unknown; INVOLVED IN: biological_process unknown; LOCATED IN: endomembrane system; BEST Arabidopsis thaliana protein match is: TFIIB zinc-binding protein (TAIR:AT3G25940.1).
AT1G20160	10.0092	15.5377	1.55235	0	ATSBT5.2, Subtilisin-like serine endopeptidase family protein
AT1G20230	0.78287	1.66059	2.12115	0	Pentatricopeptide repeat (PPR) superfamily protein
AT1G20460	6.83314	11.0796	1.62146	0	unknown protein; BEST Arabidopsis thaliana protein match is: unknown protein (TAIR:AT1G76185.1); Has 37 Blast hits to 37 proteins in 11 species: Archae - 0; Bacteria - 0; Metazoa - 0; Fungi - 0; Plants - 37; Viruses - 0; Other Eukaryotes - 0 (source: NCBI BLink).
AT1G20490	1.01648	2.095	2.06104	0	AMP-dependent synthetase and ligase family protein
AT1G20570	0.372649	0.563814	1.51299	0.0081634	Spc97 / Spc98 family of spindle pole body (SBP) component
AT1G20575	8.24218	13.0054	1.57791	0	Nucleotide-diphospho-sugar transferases superfamily protein
AT1G20630	12.5161	20.518	1.63933	0	CAT1, catalase 1
AT1G20840	19.231	32.9473	1.71324	0	TMT1, tonoplast monosaccharide transporter1
AT1G20990	0.206862	0.810068	3.91597	0	Cysteine/Histidine-rich C1 domain family protein
AT1G21250	4.046	15.9167	3.93394	0.000261901	PRO25, WAK1, cell wall-associated kinase
AT1G21270	5.4292	10.1185	1.86371	0.00188718	WAK2, wall-associated kinase 2
AT1G21326	0.137908	1.08009	7.83195	0.0283344	VQ motif-containing protein
AT1G21390	1.96199	3.17346	1.61747	0	emb2170, embryo defective 2170
AT1G21520	3.12245	7.33647	2.34958	0	unknown protein; Has 9 Blast hits to 9 proteins in 2 species: Archae - 0; Bacteria - 0; Metazoa - 0; Fungi - 0; Plants - 9; Viruses - 0; Other Eukaryotes - 0 (source: NCBI BLink).
AT1G21600	26.9194	48.3476	1.79601	0	PTAC6, plastid transcriptionally active 6
AT1G21670	7.64803	13.1454	1.7188	0	LOCATED IN: cell wall, plant-type cell wall; EXPRESSED IN: 23 plant structures; EXPRESSED DURING: 14 growth stages; CONTAINS InterPro DOMAIN/s: WD40-like Beta Propeller (InterPro:IPR011659), Six-bladed beta-propeller, TolB-like (InterPro:IPR011042); BEST Arabidopsis thaliana protein match is: DPP6 N-terminal domain-like protein (TAIR:AT1G21680.1); Has 8461 Blast hits to 5060 proteins in 1257 spec…
AT1G21680	15.3087	25.7279	1.68061	0	DPP6 N-terminal domain-like protein
AT1G21695	0.607922	1.1903	1.95799	0	hydroxyproline-rich glycoprotein family protein
AT1G21740	3.33062	5.26459	1.58067	0	Protein of unknown function (DUF630 and DUF632)
AT1G21750	83.1979	132.817	1.5964	0	ATPDI5, ATPDIL1-1, PDI5, PDIL1-1, PDI-like 1-1
AT1G22150	0.151132	0.64115	4.24231	0	SULTR1;3, sulfate transporter 1;3
AT1G22190	13.1118	19.9964	1.52507	0	Integrase-type DNA-binding superfamily protein
AT1G22275	0.172745	0.338233	1.95799	0	ZYP1, ZYP1b, Myosin heavy chain-related protein
AT1G22370	1.51808	2.47699	1.63166	0	AtUGT85A5, UGT85A5, UDP-glucosyl transferase 85A5
AT1G22380	0.49585	0.78883	1.59086	0	AtUGT85A3, UGT85A3, UDP-glucosyl transferase 85A3
AT1G22480	0.107577	0.315953	2.93698	0	Cupredoxin superfamily protein
AT1G22900	3.75137	6.88606	1.83561	0	Disease resistance-responsive (dirigent-like protein) family protein
AT1G23000	4.52546	8.07896	1.78522	0	Heavy metal transport/detoxification superfamily protein
AT1G23060	1.05434	2.36797	2.24593	0	BEST Arabidopsis thaliana protein match is: TPX2 (targeting protein for Xklp2) protein family (TAIR:AT1G70950.1); Has 449 Blast hits to 419 proteins in 98 species: Archae - 0; Bacteria - 40; Metazoa - 139; Fungi - 21; Plants - 158; Viruses - 3; Other Eukaryotes - 88 (source: NCBI BLink).
AT1G23450	0.297882	0.486041	1.63166	0	Tetratricopeptide repeat (TPR)-like superfamily protein
AT1G23730	6.38034	11.7118	1.83561	0	ATBCA3, BCA3, beta carbonic anhydrase 3
AT1G23760	0.656025	1.00924	1.53842	0	JP630, PG3, BURP domain-containing protein
AT1G23800	4.36106	6.66451	1.52818	0	ALDH2B, ALDH2B7, aldehyde dehydrogenase 2B7
AT1G23935	1.21255	1.89053	1.55914	0	CONTAINS InterPro DOMAIN/s: Apoptosis inhibitory 5 (InterPro:IPR008383); BEST Arabidopsis thaliana protein match is: unknown protein (TAIR:AT3G19515.2); Has 219 Blast hits to 219 proteins in 67 species: Archae - 0; Bacteria - 0; Metazoa - 128; Fungi - 0; Plants - 77; Viruses - 0; Other Eukaryotes - 14 (source: NCBI BLink).
AT1G24030	0.255748	0.938907	3.67123	0.00188502	Protein kinase superfamily protein
AT1G24240	5.67077	8.92617	1.57407	0.000975134	Ribosomal protein L19 family protein
AT1G24260	0.861927	1.51888	1.76219	0	AGL9, SEP3, K-box region and MADS-box transcription factor family protein
AT1G24320	0.667721	1.11513	1.67005	0.00159617	Six-hairpin glycosidases superfamily protein
AT1G24405	0.24517	0.48004	1.95799	0	unknown protein; FUNCTIONS IN: molecular_function unknown; INVOLVED IN: biological_process unknown; LOCATED IN: cellular_component unknown; BEST Arabidopsis thaliana protein match is: unknown protein (TAIR:AT1G67670.1); Has 30201 Blast hits to 17322 proteins in 780 species: Archae - 12; Bacteria - 1396; Metazoa - 17338; Fungi - 3422; Plants - 5037; Viruses - 0; Other Eukaryotes - 2996 (source: NC…
AT1G24420	0.0757391	0.148296	1.95799	0	HXXXD-type acyl-transferase family protein
AT1G24590	0.107811	0.211093	1.95799	0	DRN-LIKE, DRNL, ESR2, SOB2, DORNROSCHEN-like
AT1G25360	1.08792	1.92532	1.76972	0	Pentatricopeptide repeat (PPR) superfamily protein
AT1G25425	4.87043	7.3829	1.51586	0	CLE43, CLAVATA3/ESR-RELATED 43
AT1G25472	1.44867	2.541	1.75403	0.0329255	CPuORF54, conserved peptide upstream open reading frame 54
AT1G26120	7.496	11.3912	1.51963	0	ICME-LIKE1, alpha/beta-Hydrolases superfamily protein
AT1G26170	7.55303	11.5738	1.53234	0	ARM repeat superfamily protein
AT1G26300	6.5098	10.3658	1.59234	0	BSD domain-containing protein
AT1G26420	0.628443	1.56607	2.49198	0	FAD-binding Berberine family protein
AT1G26500	0.981166	2.04918	2.08852	0	Pentatricopeptide repeat (PPR) superfamily protein
AT1G26610	0.16067	0.31459	1.95799	0	C2H2-like zinc finger protein
AT1G26620	3.73562	6.36735	1.7045	0	Plant protein of unknown function (DUF863)
AT1G26665	17.9177	27.0429	1.50928	0	Mediator complex, subunit Med10
AT1G26700	0.057296	0.617017	10.7689	0	ATMLO14, MLO14, Seven transmembrane MLO family protein
AT1G26762	0.184905	0.362042	1.95799	0	unknown protein; FUNCTIONS IN: molecular_function unknown; INVOLVED IN: biological_process unknown; LOCATED IN: endomembrane system; Has 15 Blast hits to 15 proteins in 2 species: Archae - 0; Bacteria - 0; Metazoa - 0; Fungi - 0; Plants - 15; Viruses - 0; Other Eukaryotes - 0 (source: NCBI BLink).
AT1G26800	1.78178	3.33013	1.86899	0	RING/U-box superfamily protein
AT1G26870	0.310779	1.14094	3.67123	0	ANAC009, FEZ, NAC (No Apical Meristem) domain transcriptional regulator superfamily protein
AT1G26960	5.48402	8.5413	1.55749	0	AtHB23, HB23, homeobox protein 23
AT1G26970	0.192182	0.439005	2.28432	0	Protein kinase superfamily protein
AT1G27020	16.108	39.6146	2.45931	0	unknown protein; BEST Arabidopsis thaliana protein match is: unknown protein (TAIR:AT1G27030.1); Has 514 Blast hits to 514 proteins in 175 species: Archae - 0; Bacteria - 311; Metazoa - 0; Fungi - 0; Plants - 65; Viruses - 0; Other Eukaryotes - 138 (source: NCBI BLink).
AT1G27040	0.0521502	0.255274	4.89497	0	Major facilitator superfamily protein
AT1G27110	0.432418	0.687919	1.59086	0	Tetratricopeptide repeat (TPR)-like superfamily protein
AT1G27410	3.3392	5.73627	1.71786	0	DNA repair metallo-beta-lactamase family protein
AT1G28100	4.73644	7.65375	1.61593	0.000171424	unknown protein; Has 64 Blast hits to 64 proteins in 27 species: Archae - 0; Bacteria - 14; Metazoa - 0; Fungi - 6; Plants - 42; Viruses - 0; Other Eukaryotes - 2 (source: NCBI BLink).
AT1G28135	0.306463	0.600051	1.95799	0	unknown protein; FUNCTIONS IN: molecular_function unknown; INVOLVED IN: biological_process unknown; LOCATED IN: chloroplast; Has 7 Blast hits to 7 proteins in 1 species: Archae - 0; Bacteria - 0; Metazoa - 0; Fungi - 0; Plants - 7; Viruses - 0; Other Eukaryotes - 0 (source: NCBI BLink).
AT1G28210	4.92314	7.44866	1.51299	0	ATJ1, DNAJ heat shock family protein
AT1G28260	2.09776	3.18471	1.51815	0	Telomerase activating protein Est1
AT1G28360	2.33502	4.46309	1.91137	0	ATERF12, ERF12, ERF domain protein 12
AT1G28530	4.11425	6.9259	1.68339	0	unknown protein; INVOLVED IN: biological_process unknown; LOCATED IN: chloroplast; EXPRESSED IN: 19 plant structures; EXPRESSED DURING: 10 growth stages; Has 20 Blast hits to 20 proteins in 6 species: Archae - 0; Bacteria - 0; Metazoa - 0; Fungi - 0; Plants - 20; Viruses - 0; Other Eukaryotes - 0 (source: NCBI BLink).
AT1G28540	8.08207	12.918	1.59836	0	unknown protein; Has 25 Blast hits to 25 proteins in 10 species: Archae - 0; Bacteria - 0; Metazoa - 0; Fungi - 0; Plants - 25; Viruses - 0; Other Eukaryotes - 0 (source: NCBI BLink).
AT1G28690	0.825862	1.30606	1.58145	0	Tetratricopeptide repeat (TPR)-like superfamily protein
AT1G29110	0.1976	0.483623	2.44748	0	Cysteine proteinases superfamily protein
AT1G29160	5.07753	8.10068	1.5954	0	Dof-type zinc finger DNA-binding family protein
AT1G29195	2.30648	3.61285	1.56639	0	unknown protein; FUNCTIONS IN: molecular_function unknown; INVOLVED IN: biological_process unknown; LOCATED IN: chloroplast; EXPRESSED IN: 13 plant structures; EXPRESSED DURING: 4 anthesis, C globular stage, 4 leaf senescence stage, petal differentiation and expansion stage; BEST Arabidopsis thaliana protein match is: unknown protein (TAIR:AT2G30230.1); Has 180 Blast hits to 180 proteins in 14 sp…
AT1G29200	0.223133	0.436891	1.95799	0.0121217	O-fucosyltransferase family protein
AT1G29270	3.09327	6.81366	2.20274	0	unknown protein; BEST Arabidopsis thaliana protein match is: unknown protein (TAIR:AT2G40435.1); Has 98 Blast hits to 98 proteins in 15 species: Archae - 0; Bacteria - 0; Metazoa - 0; Fungi - 0; Plants - 98; Viruses - 0; Other Eukaryotes - 0 (source: NCBI BLink).
AT1G29560	0.795059	1.59996	2.01238	0	Zinc finger C-x8-C-x5-C-x3-H type family protein
AT1G29730	0.617338	0.954269	1.54578	0.00225989	Leucine-rich repeat transmembrane protein kinase
AT1G29830	0.283119	0.435556	1.53842	0	Magnesium transporter CorA-like family protein
AT1G30160	0.440328	1.72431	3.91597	0	Protein of unknown function (DUF295)
AT1G30170	0.0724774	0.212865	2.93698	0	Protein of unknown function (DUF295)
AT1G30220	0.415673	0.915619	2.20274	0	ATINT2, INT2, inositol transporter 2
AT1G30280	0.720392	1.6456	2.28432	0	Chaperone DnaJ-domain superfamily protein
AT1G30370	0.312245	0.794784	2.54538	0	alpha/beta-Hydrolases superfamily protein
AT1G30420	1.26109	2.27426	1.80341	0.00112982	ATMRP12, MRP12, multidrug resistance-associated protein 12
AT1G30550	1.06952	2.47104	2.31042	0	S-adenosyl-L-methionine-dependent methyltransferases superfamily protein
AT1G30560	0.064771	0.126821	1.95799	0	Major facilitator superfamily protein
AT1G30820	21.14	36.0611	1.70582	0	CTP synthase family protein
AT1G30825	6.31525	9.60908	1.52157	0	ARPC2A, DIS2, Arp2/3 complex, 34 kD subunit p34-Arc
AT1G30845	1.63447	2.66689	1.63166	0	unknown protein; Has 120 Blast hits to 120 proteins in 67 species: Archae - 0; Bacteria - 0; Metazoa - 35; Fungi - 37; Plants - 23; Viruses - 0; Other Eukaryotes - 25 (source: NCBI BLink).
AT1G31335	10.9637	18.024	1.64397	0	unknown protein; FUNCTIONS IN: molecular_function unknown; INVOLVED IN: biological_process unknown; LOCATED IN: plasma membrane; EXPRESSED IN: 20 plant structures; EXPRESSED DURING: 13 growth stages; Has 34 Blast hits to 34 proteins in 8 species: Archae - 0; Bacteria - 0; Metazoa - 0; Fungi - 0; Plants - 34; Viruses - 0; Other Eukaryotes - 0 (source: NCBI BLink).
AT1G31690	2.44086	6.16512	2.5258	0	Copper amine oxidase family protein
AT1G31760	6.44987	9.8039	1.52002	0	SWIB/MDM2 domain superfamily protein
AT1G31820	1.37908	2.08143	1.50928	0	Amino acid permease family protein
AT1G31840	0.318137	0.553696	1.74043	0	Tetratricopeptide repeat (TPR)-like superfamily protein
AT1G31850	14.1678	22.7392	1.605	0	S-adenosyl-L-methionine-dependent methyltransferases superfamily protein
AT1G31880	1.64018	2.8409	1.73207	0.000594354	BRX, NLM9, DZC (Disease resistance/zinc finger/chromosome condensation-like region) domain containing protein
AT1G32210	33.5535	51.8741	1.54601	0	ATDAD1, Defender against death (DAD family) protein
AT1G32260	12.5962	21.3303	1.69339	0	unknown protein; FUNCTIONS IN: molecular_function unknown; INVOLVED IN: biological_process unknown; LOCATED IN: mitochondrion; EXPRESSED IN: 22 plant structures; EXPRESSED DURING: 13 growth stages; BEST Arabidopsis thaliana protein match is: unknown protein (TAIR:AT2G35480.1); Has 48 Blast hits to 48 proteins in 14 species: Archae - 0; Bacteria - 0; Metazoa - 0; Fungi - 0; Plants - 48; Viruses - …
AT1G32415	0.6081	1.06308	1.7482	0	pentatricopeptide (PPR) repeat-containing protein
AT1G32560	0.285328	0.558668	1.95799	0	Late embryogenesis abundant protein, group 1 protein
AT1G32910	0.0711785	0.139367	1.95799	0	HXXXD-type acyl-transferase family protein
AT1G32920	17.6167	32.9254	1.86899	0	unknown protein; FUNCTIONS IN: molecular_function unknown; INVOLVED IN: response to wounding; LOCATED IN: endomembrane system; EXPRESSED IN: 23 plant structures; EXPRESSED DURING: 13 growth stages; BEST Arabidopsis thaliana protein match is: unknown protein (TAIR:AT1G32928.1); Has 42 Blast hits to 42 proteins in 8 species: Archae - 0; Bacteria - 0; Metazoa - 0; Fungi - 0; Plants - 42; Viruses - 0…
AT1G33320	0.0801404	0.156914	1.95799	0	Pyridoxal phosphate (PLP)-dependent transferases superfamily protein
AT1G33350	0.564911	1.3188	2.33452	0	Pentatricopeptide repeat (PPR) superfamily protein
AT1G33770	0.0538179	0.158062	2.93698	0	Protein kinase superfamily protein
AT1G34180	0.579255	1.37046	2.3659	0	anac016, NAC016, NAC domain containing protein 16
AT1G34380	1.34756	3.19398	2.37019	0	5'-3' exonuclease family protein
AT1G34510	0.164394	0.724233	4.40547	0	Peroxidase superfamily protein
AT1G35430	3.97176	6.15652	1.55007	0	unknown protein; FUNCTIONS IN: molecular_function unknown; INVOLVED IN: biological_process unknown; LOCATED IN: mitochondrion; EXPRESSED IN: 22 plant structures; EXPRESSED DURING: 13 growth stages; BEST Arabidopsis thaliana protein match is: unknown protein (TAIR:AT4G09170.1); Has 23 Blast hits to 23 proteins in 5 species: Archae - 0; Bacteria - 0; Metazoa - 0; Fungi - 0; Plants - 23; Viruses - 0…
AT1G35610	0.0539935	0.317156	5.87396	0	Cysteine/Histidine-rich C1 domain family protein
AT1G36675	0.123041	0.240912	1.95799	0	glycine-rich protein
AT1G36756	0.7638	1.24626	1.63166	0	unknown protein; BEST Arabidopsis thaliana protein match is: unknown protein (TAIR:AT2G10602.1); Has 3 Blast hits to 3 proteins in 1 species: Archae - 0; Bacteria - 0; Metazoa - 0; Fungi - 0; Plants - 3; Viruses - 0; Other Eukaryotes - 0 (source: NCBI BLink).
AT1G36950	0.145806	0.570973	3.91597	0	RING/U-box superfamily protein
AT1G43010	0.128287	0.376776	2.93698	0	Pentatricopeptide repeat (PPR) superfamily protein
AT1G43140	0.0458421	0.0897582	1.95799	0	Cullin family protein
AT1G44740	0.742583	1.35011	1.81813	0	unknown protein; FUNCTIONS IN: molecular_function unknown; INVOLVED IN: biological_process unknown; LOCATED IN: mitochondrion; EXPRESSED IN: embryo, leaf whorl, flower, seed; EXPRESSED DURING: F mature embryo stage, petal differentiation and expansion stage, E expanded cotyledon stage, D bilateral stage; Has 8 Blast hits to 7 proteins in 3 species: Archae - 0; Bacteria - 0; Metazoa - 0; Fungi - 1…
AT1G47578	0.706719	1.15312	1.63166	0	Biotin/lipoate A/B protein ligase family
AT1G47710	10.7122	17.5459	1.63793	0	Serine protease inhibitor (SERPIN) family protein
AT1G47760	1.25236	1.92665	1.53842	0	AGL102, AGAMOUS-like 102
AT1G48200	10.8462	16.3067	1.50345	0	unknown protein; FUNCTIONS IN: molecular_function unknown; INVOLVED IN: biological_process unknown; LOCATED IN: endomembrane system; EXPRESSED IN: 22 plant structures; EXPRESSED DURING: 13 growth stages; Has 30 Blast hits to 30 proteins in 12 species: Archae - 0; Bacteria - 0; Metazoa - 0; Fungi - 0; Plants - 30; Viruses - 0; Other Eukaryotes - 0 (source: NCBI BLink).
AT1G48210	10.7238	21.321	1.9882	0	Protein kinase superfamily protein
AT1G48320	7.5076	12.9216	1.72113	0.000577601	Thioesterase superfamily protein
AT1G48325	0.219677	0.430125	1.95799	0	Expressed protein
AT1G48370	1.55409	3.0429	1.95799	0	YSL8, YELLOW STRIPE like 8
AT1G48510	0.738495	1.18306	1.60199	0	Surfeit locus 1 cytochrome c oxidase biogenesis protein
AT1G48820	0.0588932	0.230624	3.91597	0	Terpenoid cyclases/Protein prenyltransferases superfamily protein
AT1G48870	0.780088	1.2001	1.53842	0	Transducin/WD40 repeat-like superfamily protein
AT1G49030	0.919389	1.57513	1.71324	0	PLAC8 family protein
AT1G49130	2.11805	8.37716	3.95513	0	B-box type zinc finger protein with CCT domain
AT1G49230	0.457576	3.6957	8.0767	0	RING/U-box superfamily protein
AT1G49350	3.37276	5.08494	1.50765	0	pfkB-like carbohydrate kinase family protein
AT1G49405	1.08163	1.90604	1.76219	0	Uncharacterised protein family (UPF0497)
AT1G49500	31.8944	53.8082	1.68707	0	unknown protein; FUNCTIONS IN: molecular_function unknown; INVOLVED IN: biological_process unknown; LOCATED IN: endomembrane system; EXPRESSED IN: 19 plant structures; EXPRESSED DURING: 10 growth stages; BEST Arabidopsis thaliana protein match is: unknown protein (TAIR:AT3G19030.1); Has 24 Blast hits to 24 proteins in 2 species: Archae - 0; Bacteria - 0; Metazoa - 0; Fungi - 0; Plants - 24; Virus…
AT1G49560	2.90617	4.4709	1.53842	0	Homeodomain-like superfamily protein
AT1G49570	5.28873	22.2419	4.20554	0	Peroxidase superfamily protein
AT1G49620	4.90807	8.87071	1.80737	0	ICK5, ICN6, KRP7, Cyclin-dependent kinase inhibitor family protein
AT1G49640	0.166601	0.733954	4.40547	0	alpha/beta-Hydrolases superfamily protein
AT1G49650	9.83607	16.7285	1.70073	0	alpha/beta-Hydrolases superfamily protein
AT1G49700	1.30028	2.77738	2.13599	0	Plant protein 1589 of unknown function
AT1G49830	0.395594	1.42004	3.58964	0	basic helix-loop-helix (bHLH) DNA-binding superfamily protein
AT1G49940	0.354938	0.868706	2.44748	0	BEST Arabidopsis thaliana protein match is: Tetratricopeptide repeat (TPR)-like superfamily protein (TAIR:AT1G04770.1); Has 40 Blast hits to 40 proteins in 9 species: Archae - 0; Bacteria - 0; Metazoa - 0; Fungi - 0; Plants - 39; Viruses - 0; Other Eukaryotes - 1 (source: NCBI BLink).
AT1G50060	3.37407	5.50532	1.63166	0	CAP (Cysteine-rich secretory proteins, Antigen 5, and Pathogenesis-related 1 protein) superfamily protein
AT1G50240	3.28285	5.10865	1.55616	0	FU, Protein kinase family protein with ARM repeat domain
AT1G50310	0.0638958	0.125107	1.95799	0	ATSTP9, STP9, sugar transporter 9
AT1G50360	3.78126	6.04476	1.59861	2.47509e-05	ATVIIIA, VIIIA, P-loop containing nucleoside triphosphate hydrolases superfamily protein
AT1G50400	0.772382	1.59633	2.06676	0	Eukaryotic porin family protein
AT1G50590	1.80922	3.43823	1.9004	0	RmlC-like cupins superfamily protein
AT1G50790	0.692086	1.19567	1.72764	0	Plant mobile domain protein family
AT1G50950	1.11441	2.0729	1.86009	0	Thioredoxin protein with domain of unknown function (DUF1692)
AT1G50970	1.97427	3.24027	1.64125	0	Membrane trafficking VPS53 family protein
AT1G51220	0.0762041	0.22381	2.93698	0	WIP5, WIP domain protein 5
AT1G51270	0.803675	1.41623	1.76219	0	structural molecules;transmembrane receptors;structural molecules
AT1G51520	0.775356	1.37581	1.77443	0	RNA-binding (RRM/RBD/RNP motifs) family protein
AT1G51640	0.569564	1.44047	2.52907	0.0030722	ATEXO70G2, EXO70G2, exocyst subunit exo70 family protein G2
AT1G51870	0.236979	0.386667	1.63166	0.0198039	protein kinase family protein
AT1G52030	1.51421	2.63125	1.73771	0.000268637	F-ATMBP, MBP1.2, MBP2, myrosinase-binding protein 2
AT1G52040	1.71298	3.18052	1.85671	0.000355809	ATMBP, MBP1, myrosinase-binding protein 1
AT1G52110	0.0537305	0.105204	1.95799	0	Mannose-binding lectin superfamily protein
AT1G52140	14.5988	22.1473	1.51707	0	unknown protein; BEST Arabidopsis thaliana protein match is: unknown protein (TAIR:AT3G16330.1); Has 114 Blast hits to 114 proteins in 15 species: Archae - 0; Bacteria - 0; Metazoa - 0; Fungi - 0; Plants - 114; Viruses - 0; Other Eukaryotes - 0 (source: NCBI BLink).
AT1G52240	1.62417	2.49252	1.53464	0	ATROPGEF11, PIRF1, ROPGEF11, RHO guanyl-nucleotide exchange factor 11
AT1G52260	2.43235	4.23334	1.74043	0	ATPDI3, ATPDIL1-5, PDI3, PDIL1-5, PDI-like 1-5
AT1G52450	0.17466	0.655464	3.75281	0.000917011	Ubiquitin carboxyl-terminal hydrolase-related protein
AT1G52570	0.7236	1.37744	1.9036	0	PLDALPHA2, phospholipase D alpha 2
AT1G52580	0.0969668	0.474649	4.89497	0	ATRBL5, RBL5, RHOMBOID-like protein 5
AT1G52700	1.76131	3.5564	2.01917	0	alpha/beta-Hydrolases superfamily protein
AT1G52800	0.630438	2.05732	3.26331	0	2-oxoglutarate (2OG) and Fe(II)-dependent oxygenase superfamily protein
AT1G52825	3.93859	9.13229	2.31867	0	unknown protein; FUNCTIONS IN: molecular_function unknown; INVOLVED IN: biological_process unknown; LOCATED IN: endomembrane system; CONTAINS InterPro DOMAIN/s: Protein of unknown function DUF2346 (InterPro:IPR018625); BEST Arabidopsis thaliana protein match is: unknown protein (TAIR:AT4G14615.1); Has 52 Blast hits to 49 proteins in 19 species: Archae - 0; Bacteria - 0; Metazoa - 0; Fungi - 0; Pl…
AT1G52855	0.538665	1.58205	2.93698	0	unknown protein; BEST Arabidopsis thaliana protein match is: unknown protein (TAIR:AT3G15534.1); Has 35333 Blast hits to 34131 proteins in 2444 species: Archae - 798; Bacteria - 22429; Metazoa - 974; Fungi - 991; Plants - 531; Viruses - 0; Other Eukaryotes - 9610 (source: NCBI BLink).
AT1G52920	0.225327	0.441187	1.95799	0	GCR2, GPCR, G protein coupled receptor
AT1G52950	0.0583739	0.114295	1.95799	0	Nucleic acid-binding, OB-fold-like protein
AT1G53070	6.67683	14.0069	2.09784	0	Legume lectin family protein
AT1G53110	1.65652	3.00496	1.81402	0	BEST Arabidopsis thaliana protein match is: proton pump interactor 2 (TAIR:AT3G15340.1); Has 9980 Blast hits to 7312 proteins in 825 species: Archae - 146; Bacteria - 1301; Metazoa - 3338; Fungi - 830; Plants - 588; Viruses - 42; Other Eukaryotes - 3735 (source: NCBI BLink).
AT1G53130	1.57034	2.95645	1.88268	0	GRI, Stigma-specific Stig1 family protein
AT1G53160	3.05948	4.62896	1.51299	0	SPL4, squamosa promoter binding protein-like 4
AT1G53170	13.0079	21.0122	1.61534	0	ATERF-8, ATERF8, ERF8, ethylene response factor 8
AT1G53230	23.8543	36.743	1.54031	0.00255793	TCP3, TEOSINTE BRANCHED 1, cycloidea and PCF transcription factor 3
AT1G53330	0.771352	1.16705	1.51299	0	Pentatricopeptide repeat (PPR) superfamily protein
AT1G53340	0.644123	1.45521	2.25922	0.00962486	Cysteine/Histidine-rich C1 domain family protein
AT1G53542	12.8121	21.4276	1.67245	0	unknown protein; FUNCTIONS IN: molecular_function unknown; INVOLVED IN: biological_process unknown; LOCATED IN: endomembrane system; Has 30201 Blast hits to 17322 proteins in 780 species: Archae - 12; Bacteria - 1396; Metazoa - 17338; Fungi - 3422; Plants - 5037; Viruses - 0; Other Eukaryotes - 2996 (source: NCBI BLink).
AT1G53600	0.276585	0.812325	2.93698	0	Tetratricopeptide repeat (TPR)-like superfamily protein
AT1G53620	0.199787	0.58677	2.93698	0	unknown protein; FUNCTIONS IN: molecular_function unknown; INVOLVED IN: biological_process unknown; LOCATED IN: endomembrane system; BEST Arabidopsis thaliana protein match is: unknown protein (TAIR:AT1G53610.1); Has 5795 Blast hits to 2209 proteins in 338 species: Archae - 0; Bacteria - 1555; Metazoa - 2403; Fungi - 181; Plants - 1035; Viruses - 76; Other Eukaryotes - 545 (source: NCBI BLink).
AT1G53640	0.113739	0.222699	1.95799	0	unknown protein; FUNCTIONS IN: molecular_function unknown; INVOLVED IN: biological_process unknown; LOCATED IN: endomembrane system; EXPRESSED IN: 20 plant structures; EXPRESSED DURING: 11 growth stages; Has 1186 Blast hits to 678 proteins in 89 species: Archae - 0; Bacteria - 50; Metazoa - 731; Fungi - 92; Plants - 226; Viruses - 4; Other Eukaryotes - 83 (source: NCBI BLink).
AT1G53887	1.5761	3.52683	2.2377	0.0474207	unknown protein; FUNCTIONS IN: molecular_function unknown; INVOLVED IN: biological_process unknown; LOCATED IN: cellular_component unknown; Has 30201 Blast hits to 17322 proteins in 780 species: Archae - 12; Bacteria - 1396; Metazoa - 17338; Fungi - 3422; Plants - 5037; Viruses - 0; Other Eukaryotes - 2996 (source: NCBI BLink).
AT1G53935	0.13065	0.255811	1.95799	0	unknown protein; BEST Arabidopsis thaliana protein match is: unknown protein (TAIR:AT5G23180.1); Has 29 Blast hits to 24 proteins in 2 species: Archae - 0; Bacteria - 0; Metazoa - 0; Fungi - 0; Plants - 29; Viruses - 0; Other Eukaryotes - 0 (source: NCBI BLink).
AT1G53950	0.610101	1.79186	2.93698	0	Ubiquitin-like superfamily protein
AT1G53990	0.629582	1.14466	1.81813	0	GLIP3, GDSL-motif lipase 3
AT1G54020	0.429534	0.841022	1.95799	0	GDSL-like Lipase/Acylhydrolase superfamily protein
AT1G54120	4.76459	7.83636	1.64471	0	unknown protein; BEST Arabidopsis thaliana protein match is: unknown protein (TAIR:AT3G14060.1); Has 23 Blast hits to 23 proteins in 7 species: Archae - 0; Bacteria - 0; Metazoa - 0; Fungi - 0; Plants - 23; Viruses - 0; Other Eukaryotes - 0 (source: NCBI BLink).
AT1G54160	0.882915	1.92821	2.18391	0.0125161	NF-YA5, NFYA5, nuclear factor Y, subunit A5
AT1G54215	0.194694	0.762417	3.91597	0	proline-rich family protein
AT1G54470	0.0303003	0.0889913	2.93698	0	RPP27, RNI-like superfamily protein
AT1G54680	1.8033	2.97914	1.65205	0.029505	unknown protein; FUNCTIONS IN: molecular_function unknown; INVOLVED IN: biological_process unknown; LOCATED IN: endomembrane system; EXPRESSED IN: 22 plant structures; EXPRESSED DURING: 13 growth stages; BEST Arabidopsis thaliana protein match is: unknown protein (TAIR:AT5G27290.1); Has 200 Blast hits to 200 proteins in 57 species: Archae - 0; Bacteria - 59; Metazoa - 0; Fungi - 0; Plants - 127; …
AT1G54840	1.05312	1.69378	1.60835	0	HSP20-like chaperones superfamily protein
AT1G54920	8.83366	14.1322	1.59982	0	unknown protein; FUNCTIONS IN: molecular_function unknown; INVOLVED IN: biological_process unknown; LOCATED IN: membrane; EXPRESSED IN: 23 plant structures; EXPRESSED DURING: 15 growth stages; Has 30201 Blast hits to 17322 proteins in 780 species: Archae - 12; Bacteria - 1396; Metazoa - 17338; Fungi - 3422; Plants - 5037; Viruses - 0; Other Eukaryotes - 2996 (source: NCBI BLink).
AT1G55010	2.04309	5.20044	2.54538	0	PDF1.5, plant defensin 1.5
AT1G55152	4.79902	9.50828	1.9813	0	unknown protein; FUNCTIONS IN: molecular_function unknown; INVOLVED IN: biological_process unknown; LOCATED IN: chloroplast; Has 30201 Blast hits to 17322 proteins in 780 species: Archae - 12; Bacteria - 1396; Metazoa - 17338; Fungi - 3422; Plants - 5037; Viruses - 0; Other Eukaryotes - 2996 (source: NCBI BLink).
AT1G55170	6.27206	9.40982	1.50028	0	unknown protein; BEST Arabidopsis thaliana protein match is: unknown protein (TAIR:AT3G14750.1); Has 13439 Blast hits to 8993 proteins in 828 species: Archae - 344; Bacteria - 1469; Metazoa - 6958; Fungi - 1008; Plants - 683; Viruses - 29; Other Eukaryotes - 2948 (source: NCBI BLink).
AT1G55265	16.3341	29.7376	1.82058	0	Protein of unknown function, DUF538
AT1G55440	0.0506086	0.148636	2.93698	0	Cysteine/Histidine-rich C1 domain family protein
AT1G55450	19.9018	32.7298	1.64457	0	S-adenosyl-L-methionine-dependent methyltransferases superfamily protein
AT1G55535	5.62174	8.66825	1.54191	0	unknown protein; FUNCTIONS IN: molecular_function unknown; INVOLVED IN: biological_process unknown; LOCATED IN: cellular_component unknown; EXPRESSED IN: cultured cell; BEST Arabidopsis thaliana protein match is: unknown protein (TAIR:AT3G13420.1); Has 35333 Blast hits to 34131 proteins in 2444 species: Archae - 798; Bacteria - 22429; Metazoa - 974; Fungi - 991; Plants - 531; Viruses - 0; Other E…
AT1G55610	1.4526	2.33801	1.60953	0	BRL1, BRI1 like
AT1G55675	4.56524	9.94429	2.17826	0	unknown protein; FUNCTIONS IN: molecular_function unknown; INVOLVED IN: biological_process unknown; LOCATED IN: endomembrane system; Has 35333 Blast hits to 34131 proteins in 2444 species: Archae - 798; Bacteria - 22429; Metazoa - 974; Fungi - 991; Plants - 531; Viruses - 0; Other Eukaryotes - 9610 (source: NCBI BLink).
AT1G55800	0.105073	0.205732	1.95799	0	Domain of unknown function (DUF2431)
AT1G55850	21.9126	44.0402	2.00982	0	ATCSLE1, CSLE1, cellulose synthase like E1
AT1G55940	0.483889	0.900076	1.86009	0	CYP708A1, cytochrome P450, family 708, subfamily A, polypeptide 1
AT1G56120	0.91588	1.66961	1.82295	0	Leucine-rich repeat transmembrane protein kinase
AT1G56220	82.4844	133.693	1.62083	0	Dormancy/auxin associated family protein
AT1G56570	0.703062	1.69426	2.40983	0	Tetratricopeptide repeat (TPR)-like superfamily protein
AT1G56690	1.17369	2.43595	2.07547	0	Pentatricopeptide repeat (PPR) superfamily protein
AT1G56710	1.57401	3.27452	2.08036	0	Pectin lyase-like superfamily protein
AT1G57700	2.60614	4.19158	1.60835	0	Protein kinase superfamily protein
AT1G57765	7.83562	13.33	1.7012	0	unknown protein; FUNCTIONS IN: molecular_function unknown; INVOLVED IN: biological_process unknown; LOCATED IN: endomembrane system; BEST Arabidopsis thaliana protein match is: unknown protein (TAIR:AT1G09645.1); Has 68 Blast hits to 68 proteins in 13 species: Archae - 0; Bacteria - 0; Metazoa - 0; Fungi - 0; Plants - 68; Viruses - 0; Other Eukaryotes - 0 (source: NCBI BLink).
AT1G57790	2.18477	3.68772	1.68792	0	F-box family protein
AT1G58150	2.87809	6.33966	2.20274	0	unknown protein; FUNCTIONS IN: molecular_function unknown; INVOLVED IN: in 9 processes; LOCATED IN: cellular_component unknown; EXPRESSED IN: 22 plant structures; EXPRESSED DURING: 13 growth stages; Has 1 Blast hits to 1 proteins in 1 species: Archae - 0; Bacteria - 0; Metazoa - 0; Fungi - 0; Plants - 1; Viruses - 0; Other Eukaryotes - 0 (source: NCBI BLink).
AT1G58160	0.762334	2.23896	2.93698	0	Mannose-binding lectin superfamily protein
AT1G58170	5.46187	8.91189	1.63166	0	Disease resistance-responsive (dirigent-like protein) family protein
AT1G58235	4.31713	7.10811	1.64649	0.00628785	unknown protein; Has 3 Blast hits to 3 proteins in 1 species: Archae - 0; Bacteria - 0; Metazoa - 0; Fungi - 0; Plants - 3; Viruses - 0; Other Eukaryotes - 0 (source: NCBI BLink).
AT1G59710	8.62134	14.6685	1.70142	0.000800245	Protein of unknown function (DUF569)
AT1G59980	2.82855	4.26908	1.50928	0	ARL2, ATDJC39, ARG1-like 2
AT1G60110	0.497299	2.38017	4.78619	0	Mannose-binding lectin superfamily protein
AT1G60130	0.110143	0.485232	4.40547	0	Mannose-binding lectin superfamily protein
AT1G60460	0.454088	0.79031	1.74043	0	unknown protein; FUNCTIONS IN: molecular_function unknown; INVOLVED IN: biological_process unknown; LOCATED IN: endomembrane system; EXPRESSED IN: 6 plant structures; EXPRESSED DURING: petal differentiation and expansion stage, E expanded cotyledon stage, D bilateral stage; Has 23 Blast hits to 23 proteins in 8 species: Archae - 0; Bacteria - 0; Metazoa - 0; Fungi - 0; Plants - 23; Viruses - 0; O…
AT1G60700	1.42452	2.78918	1.95799	0	SMAD/FHA domain-containing protein
AT1G60720	0.228262	0.782135	3.42648	0	RNA-directed DNA polymerase (reverse transcriptase)-related family protein
AT1G60730	24.9562	39.702	1.59086	4.54623e-06	NAD(P)-linked oxidoreductase superfamily protein
AT1G60960	2.59253	4.44163	1.71324	0	ATIRT3, IRT3, iron regulated transporter 3
AT1G61255	1.28477	2.33587	1.81813	0	BEST Arabidopsis thaliana protein match is: glycine-rich protein (TAIR:AT4G21620.2); Has 58 Blast hits to 58 proteins in 12 species: Archae - 0; Bacteria - 2; Metazoa - 0; Fungi - 0; Plants - 56; Viruses - 0; Other Eukaryotes - 0 (source: NCBI BLink).
AT1G61370	1.34016	2.18669	1.63166	0	S-locus lectin protein kinase family protein
AT1G61390	0.451021	1.01895	2.25922	0	S-locus lectin protein kinase family protein
AT1G61450	2.59201	6.24631	2.40983	0	unknown protein; BEST Arabidopsis thaliana protein match is: unknown protein (TAIR:AT1G61415.1); Has 30201 Blast hits to 17322 proteins in 780 species: Archae - 12; Bacteria - 1396; Metazoa - 17338; Fungi - 3422; Plants - 5037; Viruses - 0; Other Eukaryotes - 2996 (source: NCBI BLink).
AT1G61490	1.02789	1.73083	1.68387	0.00275863	S-locus lectin protein kinase family protein
AT1G61750	0.193556	0.473724	2.44748	0	Receptor-like protein kinase-related family protein
AT1G61810	0.253301	0.446364	1.76219	0	BGLU45, beta-glucosidase 45
AT1G61840	0.365499	0.675885	1.84921	0	Cysteine/Histidine-rich C1 domain family protein
AT1G61860	0.356659	0.768168	2.15379	0	Protein kinase superfamily protein
AT1G62262	0.2613	0.447669	1.71324	0	SLAH4, SLAC1 homologue 4
AT1G62490	0.0988	0.193449	1.95799	0	Mitochondrial transcription termination factor family protein
AT1G62520	4.06943	6.10871	1.50112	0	unknown protein; BEST Arabidopsis thaliana protein match is: unknown protein (TAIR:AT4G12450.1); Has 388 Blast hits to 388 proteins in 26 species: Archae - 0; Bacteria - 1; Metazoa - 0; Fungi - 8; Plants - 376; Viruses - 0; Other Eukaryotes - 3 (source: NCBI BLink).
AT1G62730	3.0955	5.2839	1.70696	0	Terpenoid synthases superfamily protein
AT1G62760	0.634466	1.24228	1.95799	0	Plant invertase/pectin methylesterase inhibitor superfamily protein
AT1G63020	1.24933	1.93504	1.54886	0	NRPD1, NRPD1A, POL IVA, SDE4, SMD2, nuclear RNA polymerase D1A
AT1G63070	0.0560034	0.383789	6.85295	0.0194193	pentatricopeptide (PPR) repeat-containing protein
AT1G63080	0.934972	1.43402	1.53376	0.0315998	Pentatricopeptide repeat (PPR) superfamily protein
AT1G63380	0.451336	0.994175	2.20274	0.0121217	NAD(P)-binding Rossmann-fold superfamily protein
AT1G63480	6.26951	11.069	1.76554	2.79936e-05	AT hook motif DNA-binding family protein
AT1G63530	2.16641	4.14082	1.91137	0	BEST Arabidopsis thaliana protein match is: hydroxyproline-rich glycoprotein family protein (TAIR:AT1G63540.1); Has 10212 Blast hits to 4024 proteins in 434 species: Archae - 1; Bacteria - 1259; Metazoa - 3608; Fungi - 2247; Plants - 291; Viruses - 90; Other Eukaryotes - 2716 (source: NCBI BLink).
AT1G63630	0.944022	1.76437	1.86899	0.00275863	Tetratricopeptide repeat (TPR)-like superfamily protein
AT1G63650	3.03832	5.04012	1.65885	0	ATMYC-2, EGL1, EGL3, basic helix-loop-helix (bHLH) DNA-binding superfamily protein
AT1G63670	4.52578	7.25719	1.60352	0	Protein of unknown function (DUF3741)
AT1G63720	1.30307	2.04112	1.56639	0	BEST Arabidopsis thaliana protein match is: hydroxyproline-rich glycoprotein family protein (TAIR:AT5G52430.1); Has 490 Blast hits to 394 proteins in 96 species: Archae - 0; Bacteria - 2; Metazoa - 132; Fungi - 88; Plants - 175; Viruses - 14; Other Eukaryotes - 79 (source: NCBI BLink).
AT1G63730	0.205365	0.737187	3.58964	0	Disease resistance protein (TIR-NBS-LRR class) family
AT1G63910	0.0686206	0.201537	2.93698	0	AtMYB103, MYB103, myb domain protein 103
AT1G64080	3.58823	5.75878	1.60491	0	unknown protein; FUNCTIONS IN: molecular_function unknown; INVOLVED IN: biological_process unknown; LOCATED IN: plasma membrane; BEST Arabidopsis thaliana protein match is: unknown protein (TAIR:AT5G52870.1); Has 1546 Blast hits to 738 proteins in 176 species: Archae - 0; Bacteria - 143; Metazoa - 278; Fungi - 131; Plants - 95; Viruses - 4; Other Eukaryotes - 895 (source: NCBI BLink).
AT1G64105	2.84654	8.03238	2.8218	0.0109496	ANAC027, NAC027, NAC domain containing protein 27
AT1G64110	1.024	1.80448	1.76219	0	P-loop containing nucleoside triphosphate hydrolases superfamily protein
AT1G64210	0.225156	0.8266	3.67123	0	Leucine-rich repeat protein kinase family protein
AT1G64220	15.7003	27.8331	1.77277	0	TOM7-2, translocase of outer membrane 7 kDa subunit 2
AT1G64320	0.416327	0.883093	2.12115	0	myosin heavy chain-related
AT1G64360	7.231	10.8776	1.50431	0	unknown protein; Has 6 Blast hits to 6 proteins in 2 species: Archae - 0; Bacteria - 0; Metazoa - 0; Fungi - 0; Plants - 6; Viruses - 0; Other Eukaryotes - 0 (source: NCBI BLink).
AT1G64390	38.7097	59.6771	1.54166	0	AtGH9C2, GH9C2, glycosyl hydrolase 9C2
AT1G64810	8.79415	13.8794	1.57826	0	APO1, Arabidopsis thaliana protein of unknown function (DUF794)
AT1G64890	1.23138	2.30143	1.86899	0	Major facilitator superfamily protein
AT1G65032	5.70478	8.90572	1.5611	0	unknown protein; FUNCTIONS IN: molecular_function unknown; INVOLVED IN: biological_process unknown; LOCATED IN: cellular_component unknown; Has 30201 Blast hits to 17322 proteins in 780 species: Archae - 12; Bacteria - 1396; Metazoa - 17338; Fungi - 3422; Plants - 5037; Viruses - 0; Other Eukaryotes - 2996 (source: NCBI BLink).
AT1G65080	2.48659	4.26012	1.71324	0	Membrane insertion protein, OxaA/YidC with tetratricopeptide repeat domain
AT1G65110	0.060453	0.236732	3.91597	0	Ubiquitin carboxyl-terminal hydrolase-related protein
AT1G65130	0.0612926	0.24002	3.91597	0	Ubiquitin carboxyl-terminal hydrolase-related protein
AT1G65484	0.312245	1.0699	3.42648	0	unknown protein; FUNCTIONS IN: molecular_function unknown; INVOLVED IN: biological_process unknown; LOCATED IN: endomembrane system; Has 30201 Blast hits to 17322 proteins in 780 species: Archae - 12; Bacteria - 1396; Metazoa - 17338; Fungi - 3422; Plants - 5037; Viruses - 0; Other Eukaryotes - 2996 (source: NCBI BLink).
AT1G65541	3.10294	9.11327	2.93698	0	unknown protein; Has 30201 Blast hits to 17322 proteins in 780 species: Archae - 12; Bacteria - 1396; Metazoa - 17338; Fungi - 3422; Plants - 5037; Viruses - 0; Other Eukaryotes - 2996 (source: NCBI BLink).
AT1G65680	0.120796	0.591291	4.89497	0	ATEXPB2, ATHEXP BETA 1.4, EXPB2, expansin B2
AT1G65845	26.6002	40.1555	1.50959	0	unknown protein; FUNCTIONS IN: molecular_function unknown; INVOLVED IN: biological_process unknown; LOCATED IN: endomembrane system; Has 9 Blast hits to 9 proteins in 2 species: Archae - 0; Bacteria - 0; Metazoa - 0; Fungi - 0; Plants - 9; Viruses - 0; Other Eukaryotes - 0 (source: NCBI BLink).
AT1G65850	0.0607489	0.208155	3.42648	0.0121217	Disease resistance protein (TIR-NBS-LRR class) family
AT1G65970	37.1847	64.7615	1.74162	0.000636338	TPX2, thioredoxin-dependent peroxidase 2
AT1G66270	54.9225	103.015	1.87564	9.53319e-05	BGLU21, Glycosyl hydrolase superfamily protein
AT1G66280	24.9031	51.879	2.08323	0.000247221	BGLU22, Glycosyl hydrolase superfamily protein
AT1G66350	3.92021	6.5191	1.66295	0	RGL, RGL1, RGA-like 1
AT1G66440	0.273161	0.490275	1.79482	0	Cysteine/Histidine-rich C1 domain family protein
AT1G66450	0.236077	0.64713	2.74118	0	Cysteine/Histidine-rich C1 domain family protein
AT1G66520	4.43478	6.76999	1.52657	0.00288345	pde194, formyltransferase, putative
AT1G66600	0.590333	1.04028	1.76219	0	ABO3, ATWRKY63, WRKY63, ABA overly sensitive mutant 3
AT1G66690	0.356531	0.872605	2.44748	0	S-adenosyl-L-methionine-dependent methyltransferases superfamily protein
AT1G66780	0.0681029	0.133345	1.95799	0	MATE efflux family protein
AT1G66910	4.05888	6.88114	1.69533	0.00134102	Protein kinase superfamily protein
AT1G67100	1.24507	2.43782	1.95799	0	LBD40, LOB domain-containing protein 40
AT1G67148	1.86906	4.80323	2.56986	0	unknown protein; Has 1 Blast hits to 1 proteins in 1 species: Archae - 0; Bacteria - 0; Metazoa - 0; Fungi - 0; Plants - 1; Viruses - 0; Other Eukaryotes - 0 (source: NCBI BLink).
AT1G67180	1.84892	2.88273	1.55914	0	zinc finger (C3HC4-type RING finger) family protein / BRCT domain-containing protein
AT1G67250	32.5148	49.3892	1.51898	0	Proteasome maturation factor UMP1
AT1G67330	14.335	23.2183	1.6197	0.000660328	Protein of unknown function (DUF579)
AT1G67420	1.48613	2.40229	1.61648	0	Zn-dependent exopeptidases superfamily protein
AT1G67660	6.02856	9.58195	1.58942	0	Restriction endonuclease, type II-like superfamily protein
AT1G67810	4.95318	10.2621	2.07182	0	SUFE2, sulfur E2
AT1G67980	0.0987018	0.773027	7.83195	0	CCOAMT, caffeoyl-CoA 3-O-methyltransferase
AT1G68180	0.422079	0.929728	2.20274	0	RING/U-box superfamily protein
AT1G68330	2.01691	3.49342	1.73207	0	unknown protein; BEST Arabidopsis thaliana protein match is: unknown protein (TAIR:AT1G48780.1); Has 155 Blast hits to 147 proteins in 23 species: Archae - 0; Bacteria - 0; Metazoa - 19; Fungi - 3; Plants - 126; Viruses - 0; Other Eukaryotes - 7 (source: NCBI BLink).
AT1G68560	72.2487	115.454	1.59801	0	ATXYL1, TRG1, XYL1, alpha-xylosidase 1
AT1G68585	2.23691	3.89319	1.74043	0.00441503	unknown protein; Has 23 Blast hits to 23 proteins in 6 species: Archae - 0; Bacteria - 0; Metazoa - 0; Fungi - 0; Plants - 23; Viruses - 0; Other Eukaryotes - 0 (source: NCBI BLink).
AT1G68640	1.23977	2.09643	1.69099	0	PAN, bZIP transcription factor family protein
AT1G68650	3.71578	5.96183	1.60446	0	Uncharacterized protein family (UPF0016)
AT1G68930	0.533839	1.21946	2.28432	0	pentatricopeptide (PPR) repeat-containing protein
AT1G69180	0.10631	0.312232	2.93698	0	CRC, Plant-specific transcription factor YABBY family protein
AT1G69210	3.01413	4.63699	1.53842	0	Uncharacterised protein family UPF0090
AT1G69320	0.912349	2.82842	3.10015	0	CLE10, CLAVATA3/ESR-RELATED 10
AT1G69350	0.840051	1.39809	1.66429	0	Tetratricopeptide repeat (TPR)-like superfamily protein
AT1G69485	0.136019	0.798971	5.87396	0	Ribosomal L32p protein family
AT1G69520	1.50066	3.79528	2.52907	0	S-adenosyl-L-methionine-dependent methyltransferases superfamily protein
AT1G69560	0.0840762	0.16462	1.95799	0	ATMYB105, LOF2, MYB105, myb domain protein 105
AT1G69780	8.31001	13.1419	1.58145	0	ATHB13, Homeobox-leucine zipper protein family
AT1G69880	5.19643	8.38713	1.61402	0	ATH8, TH8, thioredoxin H-type 8
AT1G69890	1.03764	2.50053	2.40983	0	Protein of unknown function (DUF569)
AT1G70020	0.112324	0.219928	1.95799	0	Protein of unknown function (DUF1163)
AT1G70150	1.66601	2.69117	1.61534	0	zinc ion binding
AT1G70350	10.8384	17.2853	1.59481	0	unknown protein; Has 98 Blast hits to 98 proteins in 11 species: Archae - 0; Bacteria - 0; Metazoa - 0; Fungi - 0; Plants - 98; Viruses - 0; Other Eukaryotes - 0 (source: NCBI BLink).
AT1G70500	0.494	1.79631	3.63626	0	Pectin lyase-like superfamily protein
AT1G70520	3.80159	5.89275	1.55007	0	CRK2, cysteine-rich RLK (RECEPTOR-like protein kinase) 2
AT1G70880	0.399306	1.30306	3.26331	0.00586515	Polyketide cyclase/dehydrase and lipid transport superfamily protein
AT1G71060	1.5545	2.85347	1.83561	0	Tetratricopeptide repeat (TPR)-like superfamily protein
AT1G71110	3.8978	6.26203	1.60655	0	unknown protein; FUNCTIONS IN: molecular_function unknown; INVOLVED IN: biological_process unknown; LOCATED IN: endomembrane system; BEST Arabidopsis thaliana protein match is: unknown protein (TAIR:AT2G12400.1); Has 173 Blast hits to 169 proteins in 21 species: Archae - 0; Bacteria - 0; Metazoa - 3; Fungi - 0; Plants - 165; Viruses - 0; Other Eukaryotes - 5 (source: NCBI BLink).
AT1G71140	1.02962	1.95298	1.8968	0	MATE efflux family protein
AT1G71170	8.04899	14.4691	1.79763	0	6-phosphogluconate dehydrogenase family protein
AT1G71240	4.1187	6.32071	1.53464	0	Plant protein of unknown function (DUF639)
AT1G71280	0.261472	0.831933	3.18173	0.0369132	DEA(D/H)-box RNA helicase family protein
AT1G71460	3.61766	5.49999	1.52032	0	Pentatricopeptide repeat (PPR-like) superfamily protein
AT1G71490	0.883822	1.33116	1.50614	0.00294551	Tetratricopeptide repeat (TPR)-like superfamily protein
AT1G71692	1.10123	1.79682	1.63166	0	AGL12, XAL1, AGAMOUS-like 12
AT1G71695	58.3861	93.373	1.59923	0	Peroxidase superfamily protein
AT1G71910	0.195461	0.574064	2.93698	0	unknown protein; Has 28 Blast hits to 28 proteins in 10 species: Archae - 0; Bacteria - 0; Metazoa - 0; Fungi - 0; Plants - 28; Viruses - 0; Other Eukaryotes - 0 (source: NCBI BLink).
AT1G71990	1.73348	3.19049	1.84051	0	ATFT4, ATFUT13, FT4-M, FUCTC, FUT13, fucosyltransferase 13
AT1G72180	8.87096	15.0425	1.6957	4.54623e-06	Leucine-rich receptor-like protein kinase family protein
AT1G72210	2.12621	3.81617	1.79482	0	basic helix-loop-helix (bHLH) DNA-binding superfamily protein
AT1G72420	2.75817	4.86041	1.76219	0	NADH:ubiquinone oxidoreductase intermediate-associated protein 30
AT1G72530	1.02895	2.01468	1.95799	0	plastid developmental protein DAG, putative
AT1G72900	4.51667	10.4839	2.32116	0	Toll-Interleukin-Resistance (TIR) domain-containing protein
AT1G73140	0.301347	0.51628	1.71324	0	TBL31, Plant protein of unknown function (DUF828)
AT1G73270	1.0229	1.64517	1.60835	0.00344235	scpl6, serine carboxypeptidase-like 6
AT1G73500	3.86412	5.94463	1.53842	0	ATMKK9, MKK9, MAP kinase kinase 9
AT1G73620	16.2663	27.3551	1.68171	0	Pathogenesis-related thaumatin superfamily protein
AT1G74010	0.662942	1.73071	2.61065	0	Calcium-dependent phosphotriesterase superfamily protein
AT1G74055	2.55473	4.16845	1.63166	0	unknown protein; FUNCTIONS IN: molecular_function unknown; INVOLVED IN: biological_process unknown; LOCATED IN: chloroplast; EXPRESSED IN: 15 plant structures; EXPRESSED DURING: 6 growth stages; Has 24 Blast hits to 24 proteins in 9 species: Archae - 0; Bacteria - 0; Metazoa - 0; Fungi - 0; Plants - 24; Viruses - 0; Other Eukaryotes - 0 (source: NCBI BLink).
AT1G74200	0.567394	0.99192	1.7482	0	AtRLP16, RLP16, receptor like protein 16
AT1G74280	1.98178	3.67959	1.85671	0.00164881	alpha/beta-Hydrolases superfamily protein
AT1G74330	3.71277	5.80678	1.564	0	Protein kinase superfamily protein
AT1G74430	2.26	4.13956	1.83167	0.00550968	ATMYB95, ATMYBCP66, MYB95, myb domain protein 95
AT1G74600	1.18207	1.88052	1.59086	0	pentatricopeptide (PPR) repeat-containing protein
AT1G74630	0.565339	1.20756	2.13599	0	Tetratricopeptide repeat (TPR)-like superfamily protein
AT1G74930	0.216327	0.741239	3.42648	0	ORA47, Integrase-type DNA-binding superfamily protein
AT1G75090	1.21927	2.08889	1.71324	0.0200421	DNA glycosylase superfamily protein
AT1G75110	1.0132	1.85985	1.83561	0	RRA2, Nucleotide-diphospho-sugar transferase family protein
AT1G75300	1.482	4.77933	3.22492	0.00300859	NmrA-like negative transcriptional regulator family protein
AT1G75380	34.4006	55.44	1.6116	0	ATBBD1, BBD1, bifunctional nuclease in basal defense response 1
AT1G75430	0.102789	0.201259	1.95799	0	BLH11, BEL1-like homeodomain 11
AT1G75590	2.16104	3.34049	1.54578	0	SAUR-like auxin-responsive protein family
AT1G75620	0.38232	1.28328	3.35655	0	glyoxal oxidase-related protein
AT1G75750	101.201	172.548	1.705	0	GASA1, GAST1 protein homolog 1
AT1G75920	0.226182	0.387504	1.71324	0	GDSL-like Lipase/Acylhydrolase superfamily protein
AT1G76020	13.3328	20.724	1.55437	0	Thioredoxin superfamily protein
AT1G76190	6.13915	9.40724	1.53234	0	SAUR-like auxin-responsive protein family
AT1G76230	0.145379	0.284651	1.95799	0	unknown protein; Has 26 Blast hits to 18 proteins in 3 species: Archae - 0; Bacteria - 0; Metazoa - 0; Fungi - 0; Plants - 24; Viruses - 0; Other Eukaryotes - 2 (source: NCBI BLink).
AT1G76610	0.689542	1.68764	2.44748	0	Protein of unknown function, DUF617
AT1G76620	1.23132	1.92873	1.56639	0	Protein of unknown function, DUF547
AT1G76650	2.11529	3.77626	1.78522	0	CML38, calmodulin-like 38
AT1G76870	1.20045	2.77018	2.30763	0	BEST Arabidopsis thaliana protein match is: sequence-specific DNA binding transcription factors (TAIR:AT1G21200.1); Has 406 Blast hits to 351 proteins in 76 species: Archae - 0; Bacteria - 2; Metazoa - 137; Fungi - 14; Plants - 127; Viruses - 0; Other Eukaryotes - 126 (source: NCBI BLink).
AT1G76952	2.488	4.20719	1.69099	0	IDL5, inflorescence deficient in abscission (IDA)-like 5
AT1G76960	3.32686	5.76234	1.73207	0	unknown protein; FUNCTIONS IN: molecular_function unknown; INVOLVED IN: biological_process unknown; LOCATED IN: endomembrane system; EXPRESSED IN: 9 plant structures; EXPRESSED DURING: 8 growth stages; Has 8 Blast hits to 8 proteins in 2 species: Archae - 0; Bacteria - 0; Metazoa - 0; Fungi - 0; Plants - 8; Viruses - 0; Other Eukaryotes - 0 (source: NCBI BLink).
AT1G77010	0.427991	0.791446	1.84921	0	Pentatricopeptide repeat (PPR) superfamily protein
AT1G77110	2.43045	3.86652	1.59086	0	PIN6, Auxin efflux carrier family protein
AT1G77150	0.418962	0.820322	1.95799	0	Pentatricopeptide repeat (PPR) superfamily protein
AT1G77170	2.53063	4.43337	1.75188	0	Tetratricopeptide repeat (TPR)-like superfamily protein
AT1G77320	2.70028	4.05154	1.50041	0	MEI1, transcription coactivators
AT1G77380	1.79383	3.20239	1.78522	0	AAP3, ATAAP3, amino acid permease 3
AT1G77405	0.64898	0.988318	1.52288	0	Pentatricopeptide repeat (PPR) superfamily protein
AT1G77530	0.621559	0.988816	1.59086	0.0081634	O-methyltransferase family protein
AT1G77620	2.90269	4.53066	1.56085	0	P-loop containing nucleoside triphosphate hydrolases superfamily protein
AT1G77765	0.112706	0.331015	2.93698	0	unknown protein; Has 8 Blast hits to 8 proteins in 2 species: Archae - 0; Bacteria - 0; Metazoa - 0; Fungi - 0; Plants - 8; Viruses - 0; Other Eukaryotes - 0 (source: NCBI BLink).
AT1G78320	2.41298	3.77966	1.56639	0	ATGSTU23, GSTU23, glutathione S-transferase TAU 23
AT1G78410	0.902673	1.47285	1.63166	0	VQ motif-containing protein
AT1G78730	1.54489	2.61238	1.69099	0	FBD, F-box, Skp2-like and Leucine Rich Repeat domains containing protein
AT1G78910	1.75188	3.06264	1.7482	0.00113186	Pseudouridine synthase family protein
AT1G79080	7.75027	12.1202	1.56385	0	Pentatricopeptide repeat (PPR) superfamily protein
AT1G79250	0.101114	0.247475	2.44748	0	AGC1.7, AGC kinase 1.7
AT1G79310	0.422528	0.827304	1.95799	0	AtMC7, MC7, metacaspase 7
AT1G79440	8.57074	13.7779	1.60755	0	ALDH5F1, SSADH, SSADH1, aldehyde dehydrogenase 5F1
AT1G79460	1.00219	2.33964	2.33452	0	ATKS, ATKS1, GA2, KS, KS1, Terpenoid cyclases/Protein prenyltransferases superfamily protein
AT1G79580	0.836412	1.69617	2.02792	0	ANAC033, SMB, NAC (No Apical Meristem) domain transcriptional regulator superfamily protein
AT1G79680	0.0389541	0.152543	3.91597	0	ATWAKL10, WAKL10, WALL ASSOCIATED KINASE (WAK)-LIKE 10
AT1G79700	4.28607	7.5179	1.75403	0	Integrase-type DNA-binding superfamily protein
AT1G79760	0.949832	2.50352	2.63575	0	DTA4, downstream target of AGL15-4
AT1G79900	0.20473	0.467668	2.28432	0	ATMBAC2, BAC2, Mitochondrial substrate carrier family protein
AT1G80100	0.155147	0.607551	3.91597	0	AHP6, HP6, histidine phosphotransfer protein 6
AT1G80280	12.675	20.006	1.57838	0	alpha/beta-Hydrolases superfamily protein
AT1G80320	1.03109	1.91792	1.86009	0.0421585	2-oxoglutarate (2OG) and Fe(II)-dependent oxygenase superfamily protein
AT1G80480	19.1323	32.1261	1.67916	0	PTAC17, plastid transcriptionally active 17
AT1G80510	4.08407	6.34727	1.55415	0	Transmembrane amino acid transporter family protein
AT1G80520	2.57238	5.37247	2.08852	0	Sterile alpha motif (SAM) domain-containing protein
AT1G80840	2.65892	4.06729	1.52968	0.000729661	ATWRKY40, WRKY40, WRKY DNA-binding protein 40
AT1G80960	1.2081	1.91488	1.58504	0	F-box and Leucine Rich Repeat domains containing protein
AT2G01130	3.85766	6.62239	1.71669	0	DEA(D/H)-box RNA helicase family protein
AT2G01150	12.3092	18.7071	1.51977	0	RHA2B, RING-H2 finger protein 2B
AT2G01170	6.669	10.9333	1.63943	0	BAT1, bidirectional amino acid transporter 1
AT2G01175	0.148978	0.364622	2.44748	0	unknown protein; FUNCTIONS IN: molecular_function unknown; INVOLVED IN: biological_process unknown; LOCATED IN: endomembrane system; Has 35333 Blast hits to 34131 proteins in 2444 species: Archae - 798; Bacteria - 22429; Metazoa - 974; Fungi - 991; Plants - 531; Viruses - 0; Other Eukaryotes - 9610 (source: NCBI BLink).
AT2G01200	0.227478	0.445398	1.95799	0	IAA32, MEE10, indole-3-acetic acid inducible 32
AT2G01210	2.85401	4.62896	1.62191	0	Leucine-rich repeat protein kinase family protein
AT2G01280	0.395944	1.03367	2.61065	0.0025413	MEE65, Cyclin/Brf1-like TBP-binding protein
AT2G01300	0.442618	0.7222	1.63166	0	unknown protein; BEST Arabidopsis thaliana protein match is: unknown protein (TAIR:AT1G15010.1); Has 73 Blast hits to 73 proteins in 12 species: Archae - 0; Bacteria - 0; Metazoa - 0; Fungi - 0; Plants - 73; Viruses - 0; Other Eukaryotes - 0 (source: NCBI BLink).
AT2G01510	0.678933	1.66168	2.44748	0	Tetratricopeptide repeat (TPR)-like superfamily protein
AT2G01810	0.0855614	0.251292	2.93698	0	RING/FYVE/PHD zinc finger superfamily protein
AT2G02000	0.116065	0.454509	3.91597	0	GAD3, glutamate decarboxylase 3
AT2G02060	4.7237	9.24893	1.95799	0	Homeodomain-like superfamily protein
AT2G02100	112.691	170.114	1.50957	0	LCR69, PDF2.2, low-molecular-weight cysteine-rich 69
AT2G02120	7.31235	14.1291	1.93222	0	LCR70, PDF2.1, Scorpion toxin-like knottin superfamily protein
AT2G02130	184.243	510.115	2.7687	0	LCR68, PDF2.3, low-molecular-weight cysteine-rich 68
AT2G02148	3.3392	5.30451	1.58856	0	unknown protein.
AT2G02240	0.206218	0.403772	1.95799	0	MEE66, F-box family protein
AT2G02620	0.14018	0.27447	1.95799	0	Cysteine/Histidine-rich C1 domain family protein
AT2G02700	0.066196	0.129611	1.95799	0	Cysteine/Histidine-rich C1 domain family protein
AT2G02720	0.0576286	0.112836	1.95799	0	Pectate lyase family protein
AT2G02960	10.3632	15.6902	1.51402	0	RING/FYVE/PHD zinc finger superfamily protein
AT2G02990	0.570109	3.3488	5.87396	0	ATRNS1, RNS1, ribonuclease 1
AT2G03370	0.0690021	0.202658	2.93698	0	Glycosyltransferase family 61 protein
AT2G03480	3.28788	5.72234	1.74043	5.02955e-05	QUL2, QUASIMODO2 LIKE 2
AT2G03590	0.606123	0.917058	1.51299	0.0081634	ATUPS1, UPS1, ureide permease 1
AT2G04480	0.533839	1.17591	2.20274	0	unknown protein; BEST Arabidopsis thaliana protein match is: unknown protein (TAIR:AT5G35870.1); Has 38 Blast hits to 38 proteins in 9 species: Archae - 0; Bacteria - 0; Metazoa - 0; Fungi - 0; Plants - 38; Viruses - 0; Other Eukaryotes - 0 (source: NCBI BLink).
AT2G04840	0.2546	0.41542	1.63166	0	Protein of unknown function (DUF295)
AT2G04940	8.14754	12.3861	1.52023	0	scramblase-related
AT2G05180	0.373567	0.585151	1.56639	0	CYP705A6, cytochrome P450, family 705, subfamily A, polypeptide 6
AT2G05230	7.91146	15.3199	1.93642	0.00603211	DNAJ heat shock N-terminal domain-containing protein
AT2G05380	392.895	934.682	2.37896	8.59481e-08	GRP3S, glycine-rich protein 3 short isoform
AT2G05510	23.4542	35.7484	1.52418	0.000616713	Glycine-rich protein family
AT2G05520	133.392	210.44	1.5776	2.78705e-06	ATGRP-3, ATGRP3, GRP-3, GRP3, glycine-rich protein 3
AT2G05630	8.88483	15.1631	1.70662	0	ATG8D, Ubiquitin-like superfamily protein
AT2G05810	6.10328	9.27166	1.51913	0.000338569	ARM repeat superfamily protein
AT2G06925	20.9755	35.3081	1.68331	0	ATSPLA2-ALPHA, PLA2-ALPHA, Phospholipase A2 family protein
AT2G07599	0.8027	1.33592	1.66429	0.00586515	unknown protein; BEST Arabidopsis thaliana protein match is: unknown protein (TAIR:ATMG01040.1).
AT2G07674	0.788048	1.54299	1.95799	0.00586515	Unknown conserved protein
AT2G07728	0.57662	0.903212	1.56639	0	unknown protein; FUNCTIONS IN: molecular_function unknown; INVOLVED IN: biological_process unknown; LOCATED IN: cellular_component unknown; EXPRESSED IN: cultured cell; Has 1 Blast hits to 1 proteins in 1 species: Archae - 0; Bacteria - 0; Metazoa - 0; Fungi - 0; Plants - 1; Viruses - 0; Other Eukaryotes - 0 (source: NCBI BLink).
AT2G07751	0.556269	1.63375	2.93698	0.0198039	NADH:ubiquinone/plastoquinone oxidoreductase, chain 3 protein
AT2G07768	0.213535	0.4181	1.95799	0	Cytochrome C assembly protein
AT2G07775	0.256574	0.753552	2.93698	0	unknown protein; Has 30201 Blast hits to 17322 proteins in 780 species: Archae - 12; Bacteria - 1396; Metazoa - 17338; Fungi - 3422; Plants - 5037; Viruses - 0; Other Eukaryotes - 2996 (source: NCBI BLink).
AT2G07785	0.660492	1.72431	2.61065	0.0121217	NADH dehydrogenase family protein
AT2G07787	1.742	2.79067	1.60199	0	unknown protein; Has 35333 Blast hits to 34131 proteins in 2444 species: Archae - 798; Bacteria - 22429; Metazoa - 974; Fungi - 991; Plants - 531; Viruses - 0; Other Eukaryotes - 9610 (source: NCBI BLink).
AT2G07795	0.343281	0.67214	1.95799	0	unknown protein; Has 35333 Blast hits to 34131 proteins in 2444 species: Archae - 798; Bacteria - 22429; Metazoa - 974; Fungi - 991; Plants - 531; Viruses - 0; Other Eukaryotes - 9610 (source: NCBI BLink).
AT2G10931	1.89935	3.3057	1.74043	0	unknown protein; FUNCTIONS IN: molecular_function unknown; INVOLVED IN: biological_process unknown; LOCATED IN: cellular_component unknown; Has 30201 Blast hits to 17322 proteins in 780 species: Archae - 12; Bacteria - 1396; Metazoa - 17338; Fungi - 3422; Plants - 5037; Viruses - 0; Other Eukaryotes - 2996 (source: NCBI BLink).
AT2G11270	0.394024	0.771494	1.95799	0	citrate synthase-related
AT2G11891	1.77311	3.47172	1.95799	0	unknown protein; Has 30201 Blast hits to 17322 proteins in 780 species: Archae - 12; Bacteria - 1396; Metazoa - 17338; Fungi - 3422; Plants - 5037; Viruses - 0; Other Eukaryotes - 2996 (source: NCBI BLink).
AT2G12190	1.39851	2.11074	1.50928	0.00136893	Cytochrome P450 superfamily protein
AT2G13610	10.0498	15.2795	1.52037	0	ABC-2 type transporter family protein
AT2G13900	0.0458421	0.0897582	1.95799	0	Cysteine/Histidine-rich C1 domain family protein
AT2G14095	0.114526	1.00908	8.81094	0	unknown protein; FUNCTIONS IN: molecular_function unknown; INVOLVED IN: biological_process unknown; LOCATED IN: mitochondrion; EXPRESSED IN: 7 plant structures; EXPRESSED DURING: 4 anthesis, C globular stage, petal differentiation and expansion stage; Has 106 Blast hits to 103 proteins in 21 species: Archae - 0; Bacteria - 5; Metazoa - 0; Fungi - 4; Plants - 87; Viruses - 0; Other Eukaryotes - 10…
AT2G14520	0.551251	1.28172	2.32511	0	CBS domain-containing protein with a domain of unknown function (DUF21)
AT2G14580	13.2392	21.414	1.61747	0	ATPRB1, PRB1, basic pathogenesis-related protein 1
AT2G14920	0.198192	0.582085	2.93698	0	ATST4A, ST4A, sulfotransferase 4A
AT2G15320	12.0811	18.8958	1.56407	0	Leucine-rich repeat (LRR) family protein
AT2G15370	0.619813	0.970868	1.56639	0.0081634	ATFUT5, FUT5, fucosyltransferase 5
AT2G15890	3.20734	5.49494	1.71324	0	MEE14, maternal effect embryo arrest 14
AT2G15960	5.226	12.2789	2.34958	0	unknown protein; Has 14 Blast hits to 14 proteins in 5 species: Archae - 0; Bacteria - 0; Metazoa - 0; Fungi - 0; Plants - 14; Viruses - 0; Other Eukaryotes - 0 (source: NCBI BLink).
AT2G16750	1.92208	3.0828	1.60388	0	Protein kinase protein with adenine nucleotide alpha hydrolases-like domain
AT2G16870	0.29818	0.671408	2.25169	0	Disease resistance protein (TIR-NBS-LRR class) family
AT2G16930	25.0633	37.8032	1.50831	0.00010053	Ribosomal protein L27 family protein
AT2G17040	1.01217	2.77455	2.74118	0	anac036, NAC036, NAC domain containing protein 36
AT2G17050	0.195268	0.358437	1.83561	0	disease resistance protein (TIR-NBS-LRR class), putative
AT2G17070	0.250742	0.49095	1.95799	0	Arabidopsis protein of unknown function (DUF241)
AT2G17210	0.184905	0.497807	2.69223	0	Tetratricopeptide repeat (TPR)-like superfamily protein
AT2G17280	3.42689	5.95494	1.73771	0	Phosphoglycerate mutase family protein
AT2G17442	1.94023	3.01681	1.55487	0	unknown protein; Has 30201 Blast hits to 17322 proteins in 780 species: Archae - 12; Bacteria - 1396; Metazoa - 17338; Fungi - 3422; Plants - 5037; Viruses - 0; Other Eukaryotes - 2996 (source: NCBI BLink).
AT2G17450	14.5279	22.8034	1.56963	0	RHA3A, RING-H2 finger A3A
AT2G17740	1.54183	4.83022	3.13278	0	Cysteine/Histidine-rich C1 domain family protein
AT2G17975	4.63898	7.8269	1.6872	0.000917011	zinc finger (Ran-binding) family protein
AT2G18010	0.292903	1.43375	4.89497	0	SAUR-like auxin-responsive protein family
AT2G18170	3.39767	5.90705	1.73856	0	ATMPK7, MPK7, MAP kinase 7
AT2G18260	0.609166	1.36313	2.2377	0	ATSYP112, SYP112, syntaxin of plants 112
AT2G18400	14.6702	22.9792	1.56639	0	ribosomal protein L6 family protein
AT2G18520	3.752	7.0184	1.87058	0	Tetratricopeptide repeat (TPR)-like superfamily protein
AT2G18650	0.234184	0.917058	3.91597	0	MEE16, RING/U-box superfamily protein
AT2G18670	1.24597	2.29884	1.84503	0.000493462	RING/U-box superfamily protein
AT2G18720	0.135555	0.265415	1.95799	0	Translation elongation factor EF1A/initiation factor IF2gamma family protein
AT2G19190	0.33098	0.720061	2.17554	0	FRK1, FLG22-induced receptor-like kinase 1
AT2G19380	2.26403	3.48303	1.53842	0	RNA recognition motif (RRM)-containing protein
AT2G19440	0.207294	0.338233	1.63166	0	O-Glycosyl hydrolases family 17 protein
AT2G19450	4.16518	6.28057	1.50788	0	ABX45, AS11, ATDGAT, DGAT1, RDS1, TAG1, membrane bound O-acyl transferase (MBOAT) family protein
AT2G19550	1.09333	1.7515	1.60199	0	alpha/beta-Hydrolases superfamily protein
AT2G19900	0.244808	0.383464	1.56639	0	ATNADP-ME1, NADP-ME1, NADP-malic enzyme 1
AT2G19910	0.699958	1.17472	1.67827	0	RNA-dependent RNA polymerase family protein
AT2G19980	0.598157	2.14717	3.58964	0	CAP (Cysteine-rich secretory proteins, Antigen 5, and Pathogenesis-related 1 protein) superfamily protein
AT2G20110	1.28582	2.00477	1.55914	0	Tesmin/TSO1-like CXC domain-containing protein
AT2G20142	0.0962151	0.565164	5.87396	0	Toll-Interleukin-Resistance (TIR) domain family protein
AT2G20240	3.87017	5.84117	1.50928	0	Protein of unknown function (DUF3741)
AT2G20400	2.57238	4.47706	1.74043	0	myb-like HTH transcriptional regulator family protein
AT2G20500	2.25424	3.67815	1.63166	0.00136893	unknown protein; FUNCTIONS IN: molecular_function unknown; INVOLVED IN: biological_process unknown; LOCATED IN: mitochondrion; EXPRESSED IN: 21 plant structures; EXPRESSED DURING: 13 growth stages; Has 13 Blast hits to 13 proteins in 5 species: Archae - 0; Bacteria - 0; Metazoa - 0; Fungi - 0; Plants - 13; Viruses - 0; Other Eukaryotes - 0 (source: NCBI BLink).
AT2G20700	0.431088	0.984743	2.28432	0.0121217	LLG2, LORELEI-LIKE-GPI ANCHORED PROTEIN 2
AT2G20840	9.08969	16.272	1.79016	0	Secretory carrier membrane protein (SCAMP) family protein
AT2G20880	0.0769125	0.677671	8.81094	0	Integrase-type DNA-binding superfamily protein
AT2G20960	15.4841	23.9854	1.54904	0	pEARLI4, Arabidopsis phospholipase-like protein (PEARLI 4) family
AT2G21060	23.2612	36.0282	1.54886	0	ATCSP4, ATGRP2B, GRP2B, glycine-rich protein 2B
AT2G21130	2.85396	12.2238	4.2831	0	Cyclophilin-like peptidyl-prolyl cis-trans isomerase family protein
AT2G21200	0.633791	1.24096	1.95799	0	SAUR-like auxin-responsive protein family
AT2G21630	2.73629	4.18056	1.52782	0	Sec23/Sec24 protein transport family protein
AT2G21660	208.565	422.088	2.02377	0	ATGRP7, CCR2, GR-RBP7, GRP7, cold, circadian rhythm, and rna binding 2
AT2G21710	3.16844	5.24934	1.65676	0	EMB2219, Mitochondrial transcription termination factor family protein
AT2G21780	0.156615	0.30665	1.95799	0	unknown protein; BEST Arabidopsis thaliana protein match is: unknown protein (TAIR:AT4G39360.1); Has 13 Blast hits to 13 proteins in 2 species: Archae - 0; Bacteria - 0; Metazoa - 0; Fungi - 0; Plants - 13; Viruses - 0; Other Eukaryotes - 0 (source: NCBI BLink).
AT2G21800	0.742187	1.45319	1.95799	0	ATEME1A, EME1A, EME1A, essential meiotic endonuclease 1A
AT2G21990	0.303419	0.51983	1.71324	0	Protein of unknown function, DUF617
AT2G22070	0.403143	0.868283	2.15379	0	pentatricopeptide (PPR) repeat-containing protein
AT2G22450	3.04479	5.18885	1.70417	0	riboflavin biosynthesis protein, putative
AT2G22630	0.110204	0.215778	1.95799	0	AGL17, AGAMOUS-like 17
AT2G22860	3.46799	8.93458	2.5763	0	ATPSK2, PSK2, phytosulfokine 2 precursor
AT2G22880	0.863426	1.40881	1.63166	0	VQ motif-containing protein
AT2G22905	0.257238	0.629587	2.44748	0	Expressed protein
AT2G22930	0.399573	1.10834	2.77381	0	UDP-Glycosyltransferase superfamily protein
AT2G23550	0.383745	1.12705	2.93698	0	ABE1, ATMES6, MES6, methyl esterase 6
AT2G23620	1.62245	5.61224	3.45911	0	ATMES1, MES1, methyl esterase 1
AT2G24030	0.281127	0.660531	2.34958	0	zinc ion binding;nucleic acid binding
AT2G24290	8.53659	13.7455	1.61019	0	Protein of unknown function (DUF1068)
AT2G24400	0.748447	1.22121	1.63166	0	SAUR-like auxin-responsive protein family
AT2G24610	1.07658	1.78364	1.65676	0	ATCNGC14, CNGC14, cyclic nucleotide-gated channel 14
AT2G24700	1.57869	2.93117	1.85671	0	Transcriptional factor B3 family protein
AT2G24800	0.601782	1.27647	2.12115	0	Peroxidase superfamily protein
AT2G25220	0.94686	1.42135	1.50112	0	Protein kinase superfamily protein
AT2G25240	0.314719	0.616217	1.95799	0	Serine protease inhibitor (SERPIN) family protein
AT2G25270	6.36567	9.75658	1.53269	0.00141032	unknown protein; LOCATED IN: plasma membrane; EXPRESSED IN: 18 plant structures; EXPRESSED DURING: 13 growth stages; BEST Arabidopsis thaliana protein match is: unknown protein (TAIR:AT2G12400.1); Has 35333 Blast hits to 34131 proteins in 2444 species: Archae - 798; Bacteria - 22429; Metazoa - 974; Fungi - 991; Plants - 531; Viruses - 0; Other Eukaryotes - 9610 (source: NCBI BLink).
AT2G25470	0.0353611	0.173091	4.89497	0	AtRLP21, RLP21, receptor like protein 21
AT2G25730	3.3708	5.76319	1.70974	0	unknown protein; Has 157 Blast hits to 144 proteins in 62 species: Archae - 0; Bacteria - 0; Metazoa - 101; Fungi - 0; Plants - 35; Viruses - 0; Other Eukaryotes - 21 (source: NCBI BLink).
AT2G25780	0.672041	2.79617	4.16072	0	Protein of unknown function (DUF1677)
AT2G25950	10.7186	17.1815	1.60297	0	Protein of unknown function (DUF1000)
AT2G26160	0.0673636	0.395691	5.87396	0.0121217	F-box family protein with a domain of unknown function (DUF295)
AT2G26370	1.18364	2.06004	1.74043	0	MD-2-related lipid recognition domain-containing protein
AT2G26400	0.9037	1.76943	1.95799	0	ARD, ARD3, ATARD3, acireductone dioxygenase 3
AT2G26450	0.0457576	0.0895928	1.95799	0	Plant invertase/pectin methylesterase inhibitor superfamily
AT2G26510	12.6748	19.0679	1.5044	0	PDE135, Xanthine/uracil permease family protein
AT2G26520	1.84279	4.03265	2.18834	0	unknown protein; BEST Arabidopsis thaliana protein match is: unknown protein (TAIR:AT3G57500.1); Has 51 Blast hits to 51 proteins in 11 species: Archae - 0; Bacteria - 1; Metazoa - 0; Fungi - 0; Plants - 50; Viruses - 0; Other Eukaryotes - 0 (source: NCBI BLink).
AT2G27010	1.14204	1.86342	1.63166	0	CYP705A9, cytochrome P450, family 705, subfamily A, polypeptide 9
AT2G27430	0.412293	1.07635	2.61065	0	ARM repeat superfamily protein
AT2G27550	12.4977	24.5827	1.96697	0	ATC, centroradialis
AT2G27610	0.342787	0.745747	2.17554	0	Tetratricopeptide repeat (TPR)-like superfamily protein
AT2G27690	1.24767	1.98488	1.59086	0	CYP94C1, cytochrome P450, family 94, subfamily C, polypeptide 1
AT2G27880	0.0312639	0.0918213	2.93698	0	AGO5, Argonaute family protein
AT2G27930	1.3936	2.89919	2.08036	0	PLATZ transcription factor family protein
AT2G28100	8.68542	13.2756	1.52849	0.000924377	ATFUC1, FUC1, alpha-L-fucosidase 1
AT2G28140	0.831782	1.42504	1.71324	0	Protein of unknown function (DUF1635)
AT2G28440	2.58386	4.21597	1.63166	0	proline-rich family protein
AT2G28500	0.389388	0.762417	1.95799	0	LBD11, LOB domain-containing protein 11
AT2G28570	2.37892	4.05034	1.7026	0	unknown protein; Has 13 Blast hits to 13 proteins in 6 species: Archae - 0; Bacteria - 0; Metazoa - 0; Fungi - 0; Plants - 13; Viruses - 0; Other Eukaryotes - 0 (source: NCBI BLink).
AT2G28610	0.308366	0.503148	1.63166	0	PRS, PRS1, WOX3, Homeodomain-like superfamily protein
AT2G28630	3.71	6.70923	1.80842	0	KCS12, 3-ketoacyl-CoA synthase 12
AT2G28650	0.629107	1.12913	1.79482	0	ATEXO70H8, EXO70H8, exocyst subunit exo70 family protein H8
AT2G28710	1.32001	2.1538	1.63166	0	C2H2-type zinc finger family protein
AT2G28900	20.4262	43.8826	2.14835	0	ATOEP16-1, ATOEP16-L, OEP16, OEP16-1, outer plastid envelope protein 16-1
AT2G29125	2.19791	3.41748	1.55487	0	DVL13, RTFL2, ROTUNDIFOLIA like 2
AT2G29263	0.533839	1.04525	1.95799	0	unknown protein; LOCATED IN: mitochondrion; Has 30201 Blast hits to 17322 proteins in 780 species: Archae - 12; Bacteria - 1396; Metazoa - 17338; Fungi - 3422; Plants - 5037; Viruses - 0; Other Eukaryotes - 2996 (source: NCBI BLink).
AT2G29350	1.66942	3.90822	2.34107	0	SAG13, senescence-associated gene 13
AT2G29380	0.0772716	0.151297	1.95799	0	HAI3, highly ABA-induced PP2C gene 3
AT2G29525	1.94949	2.92642	1.50112	0	AtIPCS3, Arabidopsis Inositol phosphorylceramide synthase 3
AT2G29620	0.115593	0.339493	2.93698	0	unknown protein; BEST Arabidopsis thaliana protein match is: unknown protein (TAIR:AT1G07330.1); Has 887 Blast hits to 750 proteins in 151 species: Archae - 2; Bacteria - 63; Metazoa - 270; Fungi - 51; Plants - 111; Viruses - 6; Other Eukaryotes - 384 (source: NCBI BLink).
AT2G29710	0.0594219	0.116347	1.95799	0	UDP-Glycosyltransferase superfamily protein
AT2G29720	2.99117	5.60204	1.87286	0.000283326	CTF2B, FAD/NAD(P)-binding oxidoreductase family protein
AT2G29750	4.23386	6.95754	1.64331	0	UGT71C1, UDP-glucosyl transferase 71C1
AT2G29760	1.59859	3.6991	2.31398	0	OTP81, Tetratricopeptide repeat (TPR)-like superfamily protein
AT2G30370	0.657576	2.57505	3.91597	0	CHAL, EPFL6, allergen-related
AT2G30432	1.25916	2.28932	1.81813	0	TCL1, Homeodomain-like superfamily protein
AT2G30460	9.52883	30.3033	3.18017	0	Nucleotide/sugar transporter family protein
AT2G30505	0.936147	1.40527	1.50112	0	Late embryogenesis abundant (LEA) hydroxyproline-rich glycoprotein family
AT2G31010	2.73107	4.13787	1.51511	0	Protein kinase superfamily protein
AT2G31141	1.32785	2.8888	2.17554	0.00931987	unknown protein; Has 30201 Blast hits to 17322 proteins in 780 species: Archae - 12; Bacteria - 1396; Metazoa - 17338; Fungi - 3422; Plants - 5037; Viruses - 0; Other Eukaryotes - 2996 (source: NCBI BLink).
AT2G31210	0.0586497	0.114835	1.95799	0	basic helix-loop-helix (bHLH) DNA-binding superfamily protein
AT2G31220	0.0585115	0.229129	3.91597	0	basic helix-loop-helix (bHLH) DNA-binding superfamily protein
AT2G31870	1.21931	2.43929	2.00055	0	TEJ, Poly (ADP-ribose) glycohydrolase (PARG)
AT2G31920	0.111629	0.327852	2.93698	0	Plant protein of unknown function (DUF936)
AT2G31940	0.774222	2.08439	2.69223	0	unknown protein; INVOLVED IN: biological_process unknown; LOCATED IN: endomembrane system; EXPRESSED IN: 16 plant structures; EXPRESSED DURING: 6 growth stages; BEST Arabidopsis thaliana protein match is: unknown protein (TAIR:AT5G19875.1); Has 227 Blast hits to 227 proteins in 13 species: Archae - 0; Bacteria - 0; Metazoa - 0; Fungi - 0; Plants - 227; Viruses - 0; Other Eukaryotes - 0 (source: N…
AT2G31945	0.181857	0.356074	1.95799	0	unknown protein; FUNCTIONS IN: molecular_function unknown; INVOLVED IN: biological_process unknown; LOCATED IN: endomembrane system; EXPRESSED IN: 8 plant structures; EXPRESSED DURING: 4 anthesis, petal differentiation and expansion stage; BEST Arabidopsis thaliana protein match is: unknown protein (TAIR:AT1G05575.1); Has 61 Blast hits to 61 proteins in 10 species: Archae - 0; Bacteria - 0; Metaz…
AT2G31980	0.681029	1.33345	1.95799	0	AtCYS2, CYS2, PHYTOCYSTATIN 2
AT2G32235	1.0132	1.53297	1.51299	0.0081634	unknown protein; Has 38 Blast hits to 38 proteins in 14 species: Archae - 0; Bacteria - 4; Metazoa - 11; Fungi - 11; Plants - 11; Viruses - 0; Other Eukaryotes - 1 (source: NCBI BLink).
AT2G32280	3.75111	5.9405	1.58367	0	Protein of unknown function (DUF1218)
AT2G32620	0.130995	0.470224	3.58964	0.00441503	ATCSLB02, ATCSLB2, CSLB02, CSLB02, cellulose synthase-like B
AT2G32680	0.0697779	0.136624	1.95799	0	AtRLP23, RLP23, receptor like protein 23
AT2G32750	0.129796	0.254139	1.95799	0	Exostosin family protein
AT2G32830	0.171197	0.558668	3.26331	0	PHT1;5, PHT5, phosphate transporter 1;5
AT2G32890	0.0709243	0.416606	5.87396	0.0474207	RALFL17, RALF-like 17
AT2G33000	0.0551633	0.216018	3.91597	0	ubiquitin-associated (UBA)/TS-N domain-containing protein-related
AT2G33240	0.224267	0.494	2.20274	0	ATXID, XID, myosin XI D
AT2G33500	5.18653	8.07519	1.55695	0	B-box type zinc finger protein with CCT domain
AT2G33680	1.59125	2.93761	1.8461	0	Tetratricopeptide repeat (TPR)-like superfamily protein
AT2G33760	0.396723	0.721294	1.81813	0	Pentatricopeptide repeat (PPR) superfamily protein
AT2G33810	1.01217	2.57636	2.54538	0.0173694	SPL3, squamosa promoter binding protein-like 3
AT2G33830	13.954	22.7203	1.62822	0	Dormancy/auxin associated family protein
AT2G34090	1.84986	3.99486	2.15954	0.000145127	MEE18, maternal effect embryo arrest 18
AT2G34220	0.100196	0.261576	2.61065	0	MEE20, Protein with domains of unknown function (DUF627 and DUF629)
AT2G34350	0.111944	0.27398	2.44748	0	Nodulin-like / Major Facilitator Superfamily protein
AT2G34360	0.0688108	0.202096	2.93698	0	MATE efflux family protein
AT2G34400	0.851395	1.8233	2.14155	0	Pentatricopeptide repeat (PPR-like) superfamily protein
AT2G34470	19.7677	31.7487	1.60609	6.33164e-05	PSKF109, UREG, urease accessory protein G
AT2G34940	0.349451	0.537602	1.53842	0	BP80-3;2, VSR3;2, VSR5, VACUOLAR SORTING RECEPTOR 5
AT2G35020	10.2007	16.6263	1.62992	0	GlcNAc1pUT2, N-acetylglucosamine-1-phosphate uridylyltransferase 2
AT2G35030	2.02274	3.03638	1.50112	0	Pentatricopeptide repeat (PPR) superfamily protein
AT2G35300	0.203889	0.399212	1.95799	0	LEA18, Late embryogenesis abundant protein, group 1 protein
AT2G35345	0.820612	2.41012	2.93698	0	unknown protein; Has 2 Blast hits to 2 proteins in 1 species: Archae - 0; Bacteria - 0; Metazoa - 0; Fungi - 0; Plants - 2; Viruses - 0; Other Eukaryotes - 0 (source: NCBI BLink).
AT2G35360	4.61833	7.17512	1.55362	0	ubiquitin family protein
AT2G35585	1.26489	1.98131	1.56639	0	unknown protein; BEST Arabidopsis thaliana protein match is: unknown protein (TAIR:AT1G31940.1); Has 67 Blast hits to 67 proteins in 17 species: Archae - 0; Bacteria - 0; Metazoa - 0; Fungi - 0; Plants - 67; Viruses - 0; Other Eukaryotes - 0 (source: NCBI BLink).
AT2G35740	1.59508	2.90007	1.81813	0.000799041	ATINT3, INT3, nositol transporter 3
AT2G36305	3.34605	5.56879	1.66429	0	ATFACE-2, ATFACE2, FACE2, RCE1, farnesylated protein-converting enzyme 2
AT2G36430	7.19245	11.341	1.57679	0	Plant protein of unknown function (DUF247)
AT2G36730	1.58237	2.38825	1.50928	0	Pentatricopeptide repeat (PPR) superfamily protein
AT2G36780	0.357816	0.875749	2.44748	0.0215079	UDP-Glycosyltransferase superfamily protein
AT2G36830	458.778	705.149	1.53702	0	GAMMA-TIP, GAMMA-TIP1, TIP1;1, gamma tonoplast intrinsic protein
AT2G36881	0.612926	1.2001	1.95799	0	unknown protein; Has 30201 Blast hits to 17322 proteins in 780 species: Archae - 12; Bacteria - 1396; Metazoa - 17338; Fungi - 3422; Plants - 5037; Viruses - 0; Other Eukaryotes - 2996 (source: NCBI BLink).
AT2G37200	16.7062	29.9406	1.79219	0	Uncharacterised protein family (UPF0497)
AT2G37310	1.95975	3.36818	1.71868	0	Pentatricopeptide repeat (PPR) superfamily protein
AT2G37320	0.483182	1.47823	3.05935	0	Tetratricopeptide repeat (TPR)-like superfamily protein
AT2G37390	2.79364	6.32947	2.26567	0	Chloroplast-targeted copper chaperone protein
AT2G37560	1.51544	2.64468	1.74516	0	ATORC2, ORC2, origin recognition complex second largest subunit 2
AT2G37670	0.292903	0.465968	1.59086	0	Transducin/WD40 repeat-like superfamily protein
AT2G37800	0.0833703	0.163238	1.95799	0	Cysteine/Histidine-rich C1 domain family protein
AT2G37870	2.77261	4.41084	1.59086	0	Bifunctional inhibitor/lipid-transfer protein/seed storage 2S albumin superfamily protein
AT2G37880	0.402815	0.887296	2.20274	0	Protein of unknown function, DUF617
AT2G38070	1.17134	2.02885	1.73207	0	Protein of unknown function (DUF740)
AT2G38160	1.90188	3.25837	1.71324	0	unknown protein; BEST Arabidopsis thaliana protein match is: unknown protein (TAIR:AT2G40070.2); Has 972 Blast hits to 731 proteins in 211 species: Archae - 0; Bacteria - 236; Metazoa - 194; Fungi - 201; Plants - 218; Viruses - 32; Other Eukaryotes - 91 (source: NCBI BLink).
AT2G38490	0.165951	0.43324	2.61065	0	CIPK22, SnRK3.19, CBL-interacting protein kinase 22
AT2G38995	1.14062	1.82192	1.59731	0	O-acyltransferase (WSD1-like) family protein
AT2G39230	0.800758	1.26923	1.58504	0	LOJ, LATERAL ORGAN JUNCTION
AT2G39290	17.9863	27.9001	1.55119	0	PGP1, PGPS1, PGS1, phosphatidylglycerolphosphate synthase 1
AT2G39445	3.72166	5.97532	1.60555	0	Phosphatidylinositol N-acetylglucosaminyltransferase, GPI19/PIG-P subunit
AT2G39620	0.0790872	0.503268	6.36346	0	Pentatricopeptide repeat (PPR) superfamily protein
AT2G39900	11.6816	20.3527	1.74228	0	GATA type zinc finger transcription factor family protein
AT2G39920	0.254383	0.581091	2.28432	0	HAD superfamily, subfamily IIIB acid phosphatase
AT2G40050	0.0524256	0.153973	2.93698	0	Cysteine/Histidine-rich C1 domain family protein
AT2G40080	0.481231	2.82673	5.87396	0	ELF4, Protein of unknown function (DUF1313)
AT2G40200	1.31912	2.23062	1.69099	0	basic helix-loop-helix (bHLH) DNA-binding superfamily protein
AT2G40390	1.62492	2.8975	1.78317	0	unknown protein; BEST Arabidopsis thaliana protein match is: unknown protein (TAIR:AT5G64190.1); Has 75 Blast hits to 75 proteins in 11 species: Archae - 0; Bacteria - 0; Metazoa - 0; Fungi - 0; Plants - 74; Viruses - 0; Other Eukaryotes - 1 (source: NCBI BLink).
AT2G40435	2.13077	5.11073	2.39853	0	BEST Arabidopsis thaliana protein match is: transcription regulators (TAIR:AT3G56220.1); Has 289 Blast hits to 289 proteins in 30 species: Archae - 0; Bacteria - 0; Metazoa - 0; Fungi - 0; Plants - 289; Viruses - 0; Other Eukaryotes - 0 (source: NCBI BLink).
AT2G40711	1.22585	2.57165	2.09784	0	unknown protein; Has 30201 Blast hits to 17322 proteins in 780 species: Archae - 12; Bacteria - 1396; Metazoa - 17338; Fungi - 3422; Plants - 5037; Viruses - 0; Other Eukaryotes - 2996 (source: NCBI BLink).
AT2G40720	0.691944	1.65589	2.3931	0	Tetratricopeptide repeat (TPR)-like superfamily protein
AT2G40970	11.5236	18.0675	1.56786	0	MYBC1, Homeodomain-like superfamily protein
AT2G41080	1.99615	3.68509	1.8461	0	Tetratricopeptide repeat (TPR)-like superfamily protein
AT2G41230	5.83303	10.7721	1.84674	0.00887693	unknown protein; Has 75 Blast hits to 75 proteins in 8 species: Archae - 0; Bacteria - 0; Metazoa - 0; Fungi - 0; Plants - 75; Viruses - 0; Other Eukaryotes - 0 (source: NCBI BLink).
AT2G41260	0.0919389	0.450038	4.89497	0	ATM17, M17, glycine-rich protein / late embryogenesis abundant protein (M17)
AT2G41280	0.659761	1.2918	1.95799	0	ATM10, M10, late embryogenesis abundant protein (M10) / LEA protein M10
AT2G41342	0.196622	0.962457	4.89497	0	unknown protein; FUNCTIONS IN: molecular_function unknown; INVOLVED IN: biological_process unknown; LOCATED IN: cellular_component unknown; Has 30201 Blast hits to 17322 proteins in 780 species: Archae - 12; Bacteria - 1396; Metazoa - 17338; Fungi - 3422; Plants - 5037; Viruses - 0; Other Eukaryotes - 2996 (source: NCBI BLink).
AT2G41480	4.13037	7.76371	1.87967	0	Peroxidase superfamily protein
AT2G41690	0.540376	0.925792	1.71324	0	AT-HSFB3, HSFB3, HSFB3, heat shock transcription factor B3
AT2G42250	0.235713	1.2115	5.13972	0.0068494	CYP712A1, cytochrome P450, family 712, subfamily A, polypeptide 1
AT2G42610	10.5357	19.8503	1.8841	0	LSH10, Protein of unknown function (DUF640)
AT2G42640	1.1457	2.05633	1.79482	0	Mitogen activated protein kinase kinase kinase-related
AT2G42720	0.333574	0.598707	1.79482	0	FBD, F-box, Skp2-like and Leucine Rich Repeat domains containing protein
AT2G42800	1.44515	4.53913	3.14094	0	AtRLP29, RLP29, receptor like protein 29
AT2G42830	0.0870237	0.511174	5.87396	0	AGL5, SHP2, K-box region and MADS-box transcription factor family protein
AT2G42870	8.56188	16.6476	1.94439	0	HLH1, PAR1, phy rapidly regulated 1
AT2G42940	0.0825387	0.16161	1.95799	0	Predicted AT-hook DNA-binding family protein
AT2G42955	0.154664	0.454244	2.93698	0	unknown protein; BEST Arabidopsis thaliana protein match is: unknown protein (TAIR:AT2G30615.1); Has 60 Blast hits to 45 proteins in 3 species: Archae - 0; Bacteria - 0; Metazoa - 0; Fungi - 0; Plants - 60; Viruses - 0; Other Eukaryotes - 0 (source: NCBI BLink).
AT2G42990	0.137813	0.337294	2.44748	0	GDSL-like Lipase/Acylhydrolase superfamily protein
AT2G43050	1.23447	1.99671	1.61747	0	ATPMEPCRD, Plant invertase/pectin methylesterase inhibitor superfamily
AT2G43180	4.31001	6.99685	1.62339	0.000470965	Phosphoenolpyruvate carboxylase family protein
AT2G43240	3.92445	5.89459	1.50202	0	Nucleotide-sugar transporter family protein
AT2G43440	0.369397	0.650948	1.76219	0.0198039	F-box and associated interaction domains-containing protein
AT2G43510	14.156	39.2	2.76915	0	ATTI1, TI1, trypsin inhibitor protein 1
AT2G43530	14.2698	27.9401	1.95799	0	Scorpion toxin-like knottin superfamily protein
AT2G43535	18.738	28.2881	1.50966	0	Scorpion toxin-like knottin superfamily protein
AT2G43550	27.7022	43.4578	1.56875	0	Scorpion toxin-like knottin superfamily protein
AT2G43690	0.846114	1.41305	1.67005	0	Concanavalin A-like lectin protein kinase family protein
AT2G43700	0.866926	1.3337	1.53842	0	Concanavalin A-like lectin protein kinase family protein
AT2G43820	37.103	60.5189	1.63111	0	ATSAGT1, GT, SAGT1, SGT1, UGT74F2, UDP-glucosyltransferase 74F2
AT2G43865	0.215857	0.845289	3.91597	0	unknown protein; FUNCTIONS IN: molecular_function unknown; INVOLVED IN: biological_process unknown; LOCATED IN: cellular_component unknown; Has 2 Blast hits to 2 proteins in 1 species: Archae - 0; Bacteria - 0; Metazoa - 0; Fungi - 0; Plants - 2; Viruses - 0; Other Eukaryotes - 0 (source: NCBI BLink).
AT2G43940	7.42936	11.314	1.52288	0	ATHOL3, HOL3, S-adenosyl-L-methionine-dependent methyltransferases superfamily protein
AT2G44070	0.553684	1.08411	1.95799	0	NagB/RpiA/CoA transferase-like superfamily protein
AT2G44110	0.54358	1.24171	2.28432	0.00159617	ATMLO15, MLO15, Seven transmembrane MLO family protein
AT2G44180	9.9294	16.6469	1.67653	0	MAP2A, methionine aminopeptidase 2A
AT2G44260	2.29893	5.4111	2.35375	0.00312132	Plant protein of unknown function (DUF946)
AT2G44300	6.40606	11.3816	1.77669	0	Bifunctional inhibitor/lipid-transfer protein/seed storage 2S albumin superfamily protein
AT2G44570	0.776668	2.16408	2.78637	0	AtGH9B12, GH9B12, glycosyl hydrolase 9B12
AT2G44600	2.55724	4.00564	1.56639	0	unknown protein; FUNCTIONS IN: molecular_function unknown; INVOLVED IN: biological_process unknown; LOCATED IN: plasma membrane; BEST Arabidopsis thaliana protein match is: unknown protein (TAIR:AT3G60200.1); Has 56 Blast hits to 55 proteins in 11 species: Archae - 0; Bacteria - 0; Metazoa - 2; Fungi - 0; Plants - 52; Viruses - 0; Other Eukaryotes - 2 (source: NCBI BLink).
AT2G44735	0.269821	0.704407	2.61065	0	BEST Arabidopsis thaliana protein match is: F-box family protein (TAIR:AT3G18720.1); Has 82 Blast hits to 82 proteins in 10 species: Archae - 0; Bacteria - 0; Metazoa - 0; Fungi - 0; Plants - 82; Viruses - 0; Other Eukaryotes - 0 (source: NCBI BLink).
AT2G44880	0.595288	0.932453	1.56639	0	Pentatricopeptide repeat (PPR-like) superfamily protein
AT2G44930	0.604781	1.23798	2.04699	0	Plant protein of unknown function (DUF247)
AT2G45510	4.75492	7.55759	1.58942	8.73324e-05	CYP704A2, cytochrome P450, family 704, subfamily A, polypeptide 2
AT2G45580	0.178159	0.348833	1.95799	0	CYP76C3, cytochrome P450, family 76, subfamily C, polypeptide 3
AT2G45880	3.89525	5.95847	1.52968	0	BAM7, BMY4, beta-amylase 7
AT2G45900	2.98387	5.52779	1.85256	0	Phosphatidylinositol N-acetyglucosaminlytransferase subunit P-related
AT2G46050	0.16801	0.274135	1.63166	0	Pentatricopeptide repeat (PPR-like) superfamily protein
AT2G46210	1.07798	2.63834	2.44748	0	Fatty acid/sphingolipid desaturase
AT2G46290	5.39223	8.59715	1.59436	0.000126223	Transducin/WD40 repeat-like superfamily protein
AT2G46950	0.0936736	0.183412	1.95799	0	CYP709B2, cytochrome P450, family 709, subfamily B, polypeptide 2
AT2G46970	0.325341	1.21032	3.72018	0	PIL1, phytochrome interacting factor 3-like 1
AT2G47115	3.03597	8.91658	2.93698	0.000369617	unknown protein; FUNCTIONS IN: molecular_function unknown; INVOLVED IN: biological_process unknown; LOCATED IN: endomembrane system; BEST Arabidopsis thaliana protein match is: unknown protein (TAIR:AT1G10660.1); Has 35333 Blast hits to 34131 proteins in 2444 species: Archae - 798; Bacteria - 22429; Metazoa - 974; Fungi - 991; Plants - 531; Viruses - 0; Other Eukaryotes - 9610 (source: NCBI BLink…
AT2G47190	0.0872531	0.427101	4.89497	0	ATMYB2, MYB2, myb domain protein 2
AT2G47300	1.50032	2.33674	1.55749	0	ribonuclease Ps
AT2G47520	7.69383	11.6536	1.51467	0	HRE2, Integrase-type DNA-binding superfamily protein
AT2G47530	1.03124	1.58648	1.53842	0	Pollen Ole e 1 allergen and extensin family protein
AT2G47650	30.9673	48.7256	1.57345	0	UXS4, UDP-xylose synthase 4
AT2G47930	45.223	68.3345	1.51106	0	AGP26, ATAGP26, arabinogalactan protein 26
AT2G47950	0.82745	1.62014	1.95799	0	unknown protein; FUNCTIONS IN: molecular_function unknown; INVOLVED IN: biological_process unknown; LOCATED IN: endomembrane system; EXPRESSED IN: root, flower; EXPRESSED DURING: petal differentiation and expansion stage; BEST Arabidopsis thaliana protein match is: unknown protein (TAIR:AT3G62990.1); Has 22 Blast hits to 22 proteins in 5 species: Archae - 0; Bacteria - 0; Metazoa - 0; Fungi - 0; …
AT2G48090	3.48666	5.34274	1.53234	0	unknown protein; FUNCTIONS IN: molecular_function unknown; INVOLVED IN: biological_process unknown; LOCATED IN: chloroplast; EXPRESSED IN: male gametophyte, root, flower, carpel; EXPRESSED DURING: 4 anthesis, petal differentiation and expansion stage; Has 3 Blast hits to 3 proteins in 1 species: Archae - 0; Bacteria - 0; Metazoa - 0; Fungi - 0; Plants - 3; Viruses - 0; Other Eukaryotes - 0 (sourc…
AT3G01015	0.05661	0.166263	2.93698	0	TPX2 (targeting protein for Xklp2) protein family
AT3G01175	0.162911	0.398721	2.44748	0	Protein of unknown function (DUF1666)
AT3G01310	7.42883	11.2248	1.51097	0	Phosphoglycerate mutase-like family protein
AT3G01345	0.554371	1.62818	2.93698	0	Expressed protein
AT3G01380	3.72935	6.12848	1.64331	0	transferases;sulfuric ester hydrolases;catalytics;transferases
AT3G01516	1.18994	1.94157	1.63166	0	unknown protein; BEST Arabidopsis thaliana protein match is: unknown protein (TAIR:AT5G14690.1); Has 67 Blast hits to 67 proteins in 14 species: Archae - 0; Bacteria - 0; Metazoa - 0; Fungi - 0; Plants - 67; Viruses - 0; Other Eukaryotes - 0 (source: NCBI BLink).
AT3G01570	0.487931	2.14957	4.40547	0	Oleosin family protein
AT3G01572	0.871	1.70541	1.95799	0	unknown protein; Has 30201 Blast hits to 17322 proteins in 780 species: Archae - 12; Bacteria - 1396; Metazoa - 17338; Fungi - 3422; Plants - 5037; Viruses - 0; Other Eukaryotes - 2996 (source: NCBI BLink).
AT3G01580	0.350508	0.735312	2.09784	0	Tetratricopeptide repeat (TPR)-like superfamily protein
AT3G01620	0.199519	0.325546	1.63166	0	beta-1,4-N-acetylglucosaminyltransferase family protein
AT3G01630	0.105914	0.311066	2.93698	0	Major facilitator superfamily protein
AT3G01700	0.131865	0.258189	1.95799	0	AGP11, ATAGP11, arabinogalactan protein 11
AT3G01790	43.293	65.3678	1.50989	0	Ribosomal protein L13 family protein
AT3G01870	0.0473957	0.232	4.89497	0	Plant protein of unknown function (DUF946)
AT3G02010	0.921615	1.84374	2.00055	0	Pentatricopeptide repeat (PPR) superfamily protein
AT3G02190	37.1124	56.0631	1.51063	0	Ribosomal protein L39 family protein
AT3G02330	0.622418	0.967781	1.55487	0	Pentatricopeptide repeat (PPR) superfamily protein
AT3G02370	0.920607	2.4463	2.65727	0	unknown protein; BEST Arabidopsis thaliana protein match is: unknown protein (TAIR:AT3G57360.1); Has 95 Blast hits to 95 proteins in 40 species: Archae - 0; Bacteria - 0; Metazoa - 53; Fungi - 2; Plants - 39; Viruses - 0; Other Eukaryotes - 1 (source: NCBI BLink).
AT3G02390	0.580667	1.51592	2.61065	0	unknown protein; Has 30201 Blast hits to 17322 proteins in 780 species: Archae - 12; Bacteria - 1396; Metazoa - 17338; Fungi - 3422; Plants - 5037; Viruses - 0; Other Eukaryotes - 2996 (source: NCBI BLink).
AT3G02460	5.70836	9.27989	1.62567	0	Ypt/Rab-GAP domain of gyp1p superfamily protein
AT3G02493	0.239263	0.70271	2.93698	0	DVL2, RTFL19, ROTUNDIFOLIA like 19
AT3G02570	25.1312	43.3727	1.72585	0	MEE31, PMI1, Mannose-6-phosphate isomerase, type I
AT3G02610	0.481342	0.807824	1.67827	0.0136061	Plant stearoyl-acyl-carrier-protein desaturase family protein
AT3G02620	1.34181	2.18937	1.63166	0.00410679	Plant stearoyl-acyl-carrier-protein desaturase family protein
AT3G02630	16.6976	27.2253	1.63049	0	Plant stearoyl-acyl-carrier-protein desaturase family protein
AT3G02790	35.4499	63.0084	1.7774	0	zinc finger (C2H2 type) family protein
AT3G02800	0.826589	1.7196	2.08036	0	Tyrosine phosphatase family protein
AT3G02875	3.36279	6.28501	1.86899	0	ILR1, Peptidase M20/M25/M40 family protein
AT3G02940	0.241984	0.552768	2.28432	0	AtMYB107, MYB107, myb domain protein 107
AT3G02980	0.667298	1.30656	1.95799	0	MCC1, MEIOTIC CONTROL OF CROSSOVERS1
AT3G03180	2.84148	4.79086	1.68604	0	Got1/Sft2-like vescicle transport protein family
AT3G03450	1.82279	3.99164	2.18985	0	RGL2, RGA-like 2
AT3G03480	0.0661079	0.258877	3.91597	0	CHAT, acetyl CoA:(Z)-3-hexen-1-ol acetyltransferase
AT3G03630	11.9712	19.0371	1.59024	0	CS26, cysteine synthase 26
AT3G03980	8.58595	16.119	1.87736	0	NAD(P)-binding Rossmann-fold superfamily protein
AT3G04000	5.26559	11.1384	2.11533	0	NAD(P)-binding Rossmann-fold superfamily protein
AT3G04020	1.78654	4.51061	2.52477	0	unknown protein; Has 26 Blast hits to 25 proteins in 10 species: Archae - 0; Bacteria - 0; Metazoa - 0; Fungi - 0; Plants - 23; Viruses - 0; Other Eukaryotes - 3 (source: NCBI BLink).
AT3G04184	4.29048	6.60056	1.53842	0	unknown protein; Has 30201 Blast hits to 17322 proteins in 780 species: Archae - 12; Bacteria - 1396; Metazoa - 17338; Fungi - 3422; Plants - 5037; Viruses - 0; Other Eukaryotes - 2996 (source: NCBI BLink).
AT3G04300	0.549344	2.01677	3.67123	0	RmlC-like cupins superfamily protein
AT3G04320	7.41	11.6069	1.56639	0	Kunitz family trypsin and protease inhibitor protein
AT3G04380	0.80998	1.25942	1.55487	0	SDG31, SUVR4, SET-domain containing protein lysine methyltransferase family protein
AT3G04530	2.01272	3.84704	1.91137	0	ATPPCK2, PEPCK2, PPCK2, phosphoenolpyruvate carboxylase kinase 2
AT3G04910	15.1857	23.6753	1.55905	0	ATWNK1, WNK1, ZIK4, with no lysine (K) kinase 1
AT3G04960	0.180125	0.308597	1.71324	0	Domain of unknown function (DUF3444)
AT3G05160	5.32111	8.84604	1.66244	0.00471002	Major facilitator superfamily protein
AT3G05200	5.33656	8.22574	1.54139	0	ATL6, RING/U-box superfamily protein
AT3G05380	6.00775	9.71081	1.61638	1.07496e-05	ALY2, ATALY2, DIRP ;Myb-like DNA-binding domain
AT3G05390	0.884448	1.32767	1.50112	0	FUNCTIONS IN: molecular_function unknown; INVOLVED IN: biological_process unknown; LOCATED IN: mitochondrion; EXPRESSED IN: 15 plant structures; EXPRESSED DURING: 7 growth stages; CONTAINS InterPro DOMAIN/s: Protein of unknown function DUF248, methyltransferase putative (InterPro:IPR004159); BEST Arabidopsis thaliana protein match is: S-adenosyl-L-methionine-dependent methyltransferases superfami…
AT3G05480	1.38159	2.35229	1.7026	0	ATRAD9, RAD9, cell cycle checkpoint control protein family
AT3G05650	0.823447	1.57871	1.9172	0	AtRLP32, RLP32, receptor like protein 32
AT3G05660	0.261042	0.511118	1.95799	0	AtRLP33, RLP33, receptor like protein 33
AT3G05685	1.4629	2.68531	1.83561	0	Cystatin/monellin superfamily protein
AT3G05780	0.894541	1.4012	1.56639	0.00103896	LON3, lon protease 3
AT3G05858	0.374694	1.83412	4.89497	0	unknown protein; FUNCTIONS IN: molecular_function unknown; INVOLVED IN: biological_process unknown; LOCATED IN: cellular_component unknown; BEST Arabidopsis thaliana protein match is: unknown protein (TAIR:AT5G26620.1); Has 30201 Blast hits to 17322 proteins in 780 species: Archae - 12; Bacteria - 1396; Metazoa - 17338; Fungi - 3422; Plants - 5037; Viruses - 0; Other Eukaryotes - 2996 (source: NC…
AT3G05950	0.249482	1.09909	4.40547	0	RmlC-like cupins superfamily protein
AT3G05980	1.89954	2.95851	1.55749	0	unknown protein; BEST Arabidopsis thaliana protein match is: unknown protein (TAIR:AT5G19340.1); Has 202 Blast hits to 202 proteins in 28 species: Archae - 0; Bacteria - 0; Metazoa - 39; Fungi - 4; Plants - 148; Viruses - 0; Other Eukaryotes - 11 (source: NCBI BLink).
AT3G06100	0.16494	0.403688	2.44748	0	NIP7;1, NLM6, NLM8, NOD26-like intrinsic protein 7;1
AT3G06130	12.7967	21.0531	1.6452	0	Heavy metal transport/detoxification superfamily protein
AT3G06160	0.79245	1.39645	1.76219	0	AP2/B3-like transcriptional factor family protein
AT3G06220	0.68668	1.07561	1.56639	0	AP2/B3-like transcriptional factor family protein
AT3G06440	4.35353	6.76195	1.55321	0	Galactosyltransferase family protein
AT3G06640	0.0418256	0.122841	2.93698	0.0377496	PAS domain-containing protein tyrosine kinase family protein
AT3G06690	2.86819	5.48217	1.91137	0.0256113	acyl-CoA oxidases;oxidoreductases, acting on the CH-CH group of donors;FAD binding;oxidoreductases;acyl-CoA oxidases
AT3G06710	0.52641	0.966284	1.83561	0	FUNCTIONS IN: molecular_function unknown; INVOLVED IN: biological_process unknown; LOCATED IN: endomembrane system; BEST Arabidopsis thaliana protein match is: RING/FYVE/PHD zinc finger superfamily protein (TAIR:AT4G32670.1); Has 15 Blast hits to 15 proteins in 3 species: Archae - 0; Bacteria - 0; Metazoa - 3; Fungi - 0; Plants - 12; Viruses - 0; Other Eukaryotes - 0 (source: NCBI BLink).
AT3G06990	0.306463	0.840071	2.74118	0.0168646	Cysteine/Histidine-rich C1 domain family protein
AT3G07010	18.3394	29.9236	1.63166	0	Pectin lyase-like superfamily protein
AT3G07060	2.29368	3.76664	1.64218	0	emb1974, NHL domain-containing protein
AT3G07290	1.12706	1.69186	1.50112	0	Pentatricopeptide repeat (PPR) superfamily protein
AT3G07490	0.429844	0.841629	1.95799	0	AGD11, ARF-GAP domain 11
AT3G07510	10.3709	17.4914	1.68658	4.7559e-05	unknown protein; BEST Arabidopsis thaliana protein match is: unknown protein (TAIR:AT2G01580.1); Has 133 Blast hits to 133 proteins in 14 species: Archae - 0; Bacteria - 4; Metazoa - 0; Fungi - 0; Plants - 129; Viruses - 0; Other Eukaryotes - 0 (source: NCBI BLink).
AT3G07570	7.83515	12.1869	1.55541	0	Cytochrome b561/ferric reductase transmembrane with DOMON related domain
AT3G07650	1.36435	3.51236	2.57439	0	COL9, CONSTANS-like 9
AT3G07730	0.768097	1.98245	2.58098	0	unknown protein; BEST Arabidopsis thaliana protein match is: unknown protein (TAIR:AT4G01170.1); Has 1299 Blast hits to 1149 proteins in 206 species: Archae - 3; Bacteria - 100; Metazoa - 453; Fungi - 114; Plants - 108; Viruses - 2; Other Eukaryotes - 519 (source: NCBI BLink).
AT3G07930	1.90606	3.14892	1.65205	0	DNA glycosylase superfamily protein
AT3G08500	0.0724774	0.354774	4.89497	0	AtMYB83, MYB83, myb domain protein 83
AT3G08860	2.37795	4.31532	1.81472	0	PYD4, PYRIMIDINE 4
AT3G08880	2.08101	4.07459	1.95799	0	unknown protein; BEST Arabidopsis thaliana protein match is: unknown protein (TAIR:AT5G01570.1); Has 177 Blast hits to 175 proteins in 60 species: Archae - 4; Bacteria - 33; Metazoa - 18; Fungi - 11; Plants - 59; Viruses - 0; Other Eukaryotes - 52 (source: NCBI BLink).
AT3G09010	0.757525	1.76846	2.33452	0	Protein kinase superfamily protein
AT3G09030	6.38565	10.9261	1.71103	0	BTB/POZ domain-containing protein
AT3G09032	1.19812	2.05266	1.71324	0	unknown protein; BEST Arabidopsis thaliana protein match is: unknown protein (TAIR:AT5G01225.1); Has 35333 Blast hits to 34131 proteins in 2444 species: Archae - 798; Bacteria - 22429; Metazoa - 974; Fungi - 991; Plants - 531; Viruses - 0; Other Eukaryotes - 9610 (source: NCBI BLink).
AT3G09060	0.769721	1.36581	1.77443	0	Pentatricopeptide repeat (PPR) superfamily protein
AT3G09780	1.31244	2.08791	1.59086	0	ATCRR1, CCR1, CRINKLY4 related 1
AT3G09790	0.127792	0.250214	1.95799	0	UBQ8, ubiquitin 8
AT3G09800	8.4184	14.7925	1.75717	0	SNARE-like superfamily protein
AT3G09922	0.549598	1.25546	2.28432	0	ATIPS1, IPS1, induced by phosphate starvation1
AT3G09940	8.22475	14.8053	1.80008	0	ATMDAR3, MDAR2, MDAR3, MDHAR, monodehydroascorbate reductase
AT3G10000	0.503073	0.923447	1.83561	0	EDA31, Homeodomain-like superfamily protein
AT3G10190	3.99054	6.20478	1.55487	0	Calcium-binding EF-hand family protein
AT3G10260	11.9752	19.958	1.66662	0	Reticulon family protein
AT3G10290	1.73764	3.32128	1.91137	0	Nucleotide-sugar transporter family protein
AT3G10410	16.6214	28.5562	1.71804	0	CPY, SCPL49, SERINE CARBOXYPEPTIDASE-LIKE 49
AT3G10600	0.339467	0.720061	2.12115	0	CAT7, cationic amino acid transporter 7
AT3G10630	3.86049	6.94741	1.79962	7.56058e-05	UDP-Glycosyltransferase superfamily protein
AT3G10815	0.469475	1.14903	2.44748	0	RING/U-box superfamily protein
AT3G11150	0.154064	0.603309	3.91597	0	2-oxoglutarate (2OG) and Fe(II)-dependent oxygenase superfamily protein
AT3G11180	0.0625671	0.122506	1.95799	0	2-oxoglutarate (2OG) and Fe(II)-dependent oxygenase superfamily protein
AT3G11230	5.94499	11.1449	1.87467	0	Yippee family putative zinc-binding protein
AT3G11460	0.795625	1.71361	2.15379	0	Pentatricopeptide repeat (PPR) superfamily protein
AT3G11570	0.260614	0.561307	2.15379	0.0081634	TBL8, TRICHOME BIREFRINGENCE-LIKE 8
AT3G11591	0.67242	3.07204	4.56864	0.0240356	unknown protein; Has 30201 Blast hits to 17322 proteins in 780 species: Archae - 12; Bacteria - 1396; Metazoa - 17338; Fungi - 3422; Plants - 5037; Viruses - 0; Other Eukaryotes - 2996 (source: NCBI BLink).
AT3G11950	2.82739	4.83226	1.70909	0	TRAF-like superfamily protein
AT3G12000	0.438384	0.715292	1.63166	0	S-locus related protein SLR1, putative (S1)
AT3G12030	11.5264	20.1214	1.74568	0	Protein of unknown function DUF106, transmembrane
AT3G12040	1.53202	2.99967	1.95799	0	DNA-3-methyladenine glycosylase (MAG)
AT3G12060	0.178266	0.814431	4.56864	0	TBL1, Plant protein of unknown function (DUF828)
AT3G12070	0.9633	1.59596	1.65676	0	AtRGTB2, RGTB2, RAB geranylgeranyl transferase beta subunit 2
AT3G12145	15.3358	24.1464	1.57451	0	FLOR1, FLR1, Leucine-rich repeat (LRR) family protein
AT3G12170	4.7628	7.39958	1.55362	0	Chaperone DnaJ-domain superfamily protein
AT3G12203	0.0741553	0.217793	2.93698	0	scpl17, serine carboxypeptidase-like 17
AT3G12500	28.2816	47.3534	1.67435	9.61821e-06	ATHCHIB, B-CHI, CHI-B, HCHIB, PR-3, PR3, basic chitinase
AT3G12550	2.81544	4.5809	1.62706	0	XH/XS domain-containing protein
AT3G12580	96.0741	162.468	1.69107	0	ATHSP70, HSP70, heat shock protein 70
AT3G12587	14.1522	22.5702	1.59481	0	Oligosaccaryltransferase
AT3G12610	25.2287	42.9813	1.70367	0	DRT100, Leucine-rich repeat (LRR) family protein
AT3G12730	5.01752	7.75597	1.54578	0	Homeodomain-like superfamily protein
AT3G12830	2.90212	4.56615	1.57338	0	SAUR-like auxin-responsive protein family
AT3G12890	0.101736	0.497993	4.89497	0	ASML2, activator of spomin::LUC2
AT3G13400	0.0523151	0.204864	3.91597	0	sks13, SKU5 similar 13
AT3G13420	1.08518	1.71162	1.57727	0	unknown protein; BEST Arabidopsis thaliana protein match is: unknown protein (TAIR:AT1G55535.1); Has 66 Blast hits to 66 proteins in 16 species: Archae - 0; Bacteria - 0; Metazoa - 0; Fungi - 0; Plants - 66; Viruses - 0; Other Eukaryotes - 0 (source: NCBI BLink).
AT3G13672	1.65786	4.17352	2.51741	0.0146031	TRAF-like superfamily protein
AT3G13677	3.19906	5.42053	1.69441	0	unknown protein; Has 24 Blast hits to 24 proteins in 11 species: Archae - 0; Bacteria - 0; Metazoa - 0; Fungi - 0; Plants - 24; Viruses - 0; Other Eukaryotes - 0 (source: NCBI BLink).
AT3G13680	0.069291	0.203506	2.93698	0	F-box and associated interaction domains-containing protein
AT3G13700	0.747563	1.72202	2.30351	0.00246003	RNA-binding (RRM/RBD/RNP motifs) family protein
AT3G13710	1.08211	1.77975	1.64471	0.00405681	PRA1.F4, prenylated RAB acceptor 1.F4
AT3G13880	1.24601	2.39761	1.92423	0	Tetratricopeptide repeat (TPR)-like superfamily protein
AT3G13950	0.581347	1.36592	2.34958	0	unknown protein; BEST Arabidopsis thaliana protein match is: unknown protein (TAIR:AT4G13266.1); Has 339 Blast hits to 265 proteins in 12 species: Archae - 0; Bacteria - 0; Metazoa - 0; Fungi - 0; Plants - 339; Viruses - 0; Other Eukaryotes - 0 (source: NCBI BLink).
AT3G14140	0.069827	0.273441	3.91597	0	2-oxoglutarate-dependent dioxygenase family protein
AT3G14172	5.44197	8.16334	1.50007	0	FUNCTIONS IN: molecular_function unknown; INVOLVED IN: biological_process unknown; LOCATED IN: cellular_component unknown; BEST Arabidopsis thaliana protein match is: COP1-interacting protein-related (TAIR:AT1G72410.1); Has 30201 Blast hits to 17322 proteins in 780 species: Archae - 12; Bacteria - 1396; Metazoa - 17338; Fungi - 3422; Plants - 5037; Viruses - 0; Other Eukaryotes - 2996 (source: NC…
AT3G14310	62.0646	110.307	1.7773	0	ATPME3, PME3, pectin methylesterase 3
AT3G14360	1.50621	3.28943	2.18391	0	alpha/beta-Hydrolases superfamily protein
AT3G14395	0.177628	0.52169	2.93698	0	unknown protein; Has 4 Blast hits to 4 proteins in 2 species: Archae - 0; Bacteria - 0; Metazoa - 0; Fungi - 0; Plants - 4; Viruses - 0; Other Eukaryotes - 0 (source: NCBI BLink).
AT3G14450	2.21999	4.34671	1.95799	0	CID9, CTC-interacting domain 9
AT3G14460	0.394853	0.613946	1.55487	0	LRR and NB-ARC domains-containing disease resistance protein
AT3G14510	0.412008	0.907545	2.20274	0.0493458	Polyprenyl synthetase family protein
AT3G14580	0.978266	3.03277	3.10015	0	Pentatricopeptide repeat (PPR) superfamily protein
AT3G14620	12.8644	21.8546	1.69884	0	CYP72A8, cytochrome P450, family 72, subfamily A, polypeptide 8
AT3G14630	0.195077	0.318298	1.63166	0	CYP72A9, cytochrome P450, family 72, subfamily A, polypeptide 9
AT3G14680	8.59612	14.8846	1.73155	0	CYP72A14, cytochrome P450, family 72, subfamily A, polypeptide 14
AT3G15130	0.431713	1.08009	2.50187	0	Tetratricopeptide repeat (TPR)-like superfamily protein
AT3G15140	4.18329	7.64993	1.82869	0	Polynucleotidyl transferase, ribonuclease H-like superfamily protein
AT3G15200	0.631641	0.989396	1.56639	0.00586515	Tetratricopeptide repeat (TPR)-like superfamily protein
AT3G15700	0.0880266	0.172355	1.95799	0	P-loop containing nucleoside triphosphate hydrolases superfamily protein
AT3G15720	1.17973	2.63072	2.22993	0	Pectin lyase-like superfamily protein
AT3G15750	1.0996	2.26066	2.05589	0.0434016	Essential protein Yae1, N-terminal
AT3G15930	0.288645	0.753552	2.61065	0	Pentatricopeptide repeat (PPR) superfamily protein
AT3G16020	0.334323	0.654601	1.95799	0	F-box associated ubiquitination effector protein
AT3G16160	0.0896965	0.439061	4.89497	0	Tesmin/TSO1-like CXC domain-containing protein
AT3G16210	0.275053	0.538549	1.95799	0	F-box family protein
AT3G16390	0.902673	2.00308	2.21905	0.000729661	NSP3, nitrile specifier protein 3
AT3G16720	4.28607	6.64372	1.55007	0	ATL2, TL2, TOXICOS EN LEVADURA 2
AT3G16740	4.65233	7.09216	1.52443	0	F-box and associated interaction domains-containing protein
AT3G17265	0.095659	0.280949	2.93698	0	F-box and associated interaction domains-containing protein
AT3G17980	0.092625	0.362717	3.91597	0	Calcium-dependent lipid-binding (CaLB domain) family protein
AT3G17998	11.5349	34.4883	2.9899	0.00118489	CPuORF30, conserved peptide upstream open reading frame 30
AT3G18000	11.1654	30.9622	2.77306	0.00141658	NMT1, PEAMT, XPL1, S-adenosyl-L-methionine-dependent methyltransferases superfamily protein
AT3G18180	0.0702718	0.137591	1.95799	0	Glycosyltransferase family 61 protein
AT3G18250	2.546	3.87725	1.52288	0	Putative membrane lipoprotein
AT3G18300	0.364215	0.757698	2.08036	0.0215079	unknown protein; BEST Arabidopsis thaliana protein match is: unknown protein (TAIR:AT1G48780.1); Has 69 Blast hits to 69 proteins in 7 species: Archae - 0; Bacteria - 0; Metazoa - 0; Fungi - 0; Plants - 69; Viruses - 0; Other Eukaryotes - 0 (source: NCBI BLink).
AT3G18330	0.0877931	0.171898	1.95799	0	F-box family protein
AT3G18510	4.49187	7.40634	1.64883	0	unknown protein; Has 15 Blast hits to 15 proteins in 9 species: Archae - 0; Bacteria - 0; Metazoa - 0; Fungi - 0; Plants - 15; Viruses - 0; Other Eukaryotes - 0 (source: NCBI BLink).
AT3G18530	0.208018	0.47518	2.28432	0.00225989	ARM repeat superfamily protein
AT3G18660	1.08173	1.67676	1.55007	0	GUX1, PGSIP1, plant glycogenin-like starch initiation protein 1
AT3G18715	0.352106	1.37884	3.91597	0	IDL4, inflorescence deficient in abscission (IDA)-like 4
AT3G18840	0.146236	0.572655	3.91597	0	Tetratricopeptide repeat (TPR)-like superfamily protein
AT3G18900	0.33659	0.878718	2.61065	0	unknown protein; CONTAINS InterPro DOMAIN/s: Protein of unknown function DUF547 (InterPro:IPR006869); BEST Arabidopsis thaliana protein match is: Protein of unknown function, DUF547 (TAIR:AT5G66600.3); Has 1466 Blast hits to 1426 proteins in 93 species: Archae - 0; Bacteria - 91; Metazoa - 23; Fungi - 0; Plants - 1310; Viruses - 0; Other Eukaryotes - 42 (source: NCBI BLink).
AT3G19030	61.4465	95.9004	1.56071	0	unknown protein; FUNCTIONS IN: molecular_function unknown; INVOLVED IN: pyridoxine biosynthetic process, homoserine biosynthetic process; LOCATED IN: endomembrane system; EXPRESSED IN: 19 plant structures; EXPRESSED DURING: 9 growth stages; BEST Arabidopsis thaliana protein match is: unknown protein (TAIR:AT1G49500.1); Has 22 Blast hits to 22 proteins in 2 species: Archae - 0; Bacteria - 0; Metaz…
AT3G19090	0.0725833	0.284234	3.91597	0	RNA-binding protein
AT3G19250	1.48603	2.8435	1.91349	0	Protein of unknown function (DUF677)
AT3G19260	3.61689	5.67883	1.57008	0	LAG1 HOMOLOG 2, LOH2, LAG1 homologue 2
AT3G19310	0.0748259	0.293016	3.91597	0	PLC-like phosphodiesterases superfamily protein
AT3G19320	0.536	0.852703	1.59086	0	Leucine-rich repeat (LRR) family protein
AT3G19330	2.16284	3.59317	1.66132	0	Protein of unknown function (DUF677)
AT3G19500	0.350862	0.601111	1.71324	0	basic helix-loop-helix (bHLH) DNA-binding superfamily protein
AT3G19508	6.67042	12.1277	1.81813	0	unknown protein; LOCATED IN: mitochondrion; Has 34 Blast hits to 34 proteins in 14 species: Archae - 0; Bacteria - 0; Metazoa - 0; Fungi - 0; Plants - 34; Viruses - 0; Other Eukaryotes - 0 (source: NCBI BLink).
AT3G19550	0.145806	0.42823	2.93698	0	unknown protein; FUNCTIONS IN: molecular_function unknown; INVOLVED IN: biological_process unknown; LOCATED IN: mitochondrion; EXPRESSED IN: 15 plant structures; EXPRESSED DURING: 9 growth stages; Has 36 Blast hits to 36 proteins in 8 species: Archae - 0; Bacteria - 0; Metazoa - 0; Fungi - 0; Plants - 36; Viruses - 0; Other Eukaryotes - 0 (source: NCBI BLink).
AT3G19790	7.41738	12.0058	1.6186	0.0013788	unknown protein; Has 32 Blast hits to 26 proteins in 8 species: Archae - 0; Bacteria - 0; Metazoa - 13; Fungi - 2; Plants - 14; Viruses - 0; Other Eukaryotes - 3 (source: NCBI BLink).
AT3G20015	8.50192	13.7694	1.61957	0	Eukaryotic aspartyl protease family protein
AT3G20040	1.50962	2.90814	1.92641	0	ATHXK4, HKL2, Hexokinase
AT3G20080	3.39262	5.33288	1.57191	0.000132092	CYP705A15, cytochrome P450, family 705, subfamily A, polypeptide 15
AT3G20100	12.1584	18.8197	1.54787	6.10296e-05	CYP705A19, cytochrome P450, family 705, subfamily A, polypeptide 19
AT3G20140	0.064771	0.126821	1.95799	0	CYP705A23, cytochrome P450, family 705, subfamily A, polypeptide 23
AT3G20190	0.0437033	0.0855706	1.95799	0	Leucine-rich repeat protein kinase family protein
AT3G20380	7.23866	12.4552	1.72066	0	TRAF-like family protein
AT3G20440	5.24052	8.3107	1.58585	0	BE1, EMB2729, Alpha amylase family protein
AT3G20590	1.42218	2.27832	1.60199	0.0215079	Late embryogenesis abundant (LEA) hydroxyproline-rich glycoprotein family
AT3G20730	0.556694	1.38727	2.49198	0.0104462	Tetratricopeptide repeat (TPR)-like superfamily protein
AT3G20760	0.0813219	0.358261	4.40547	0	Nse4, component of Smc5/6 DNA repair complex
AT3G20810	0.715632	1.16767	1.63166	0	2-oxoglutarate (2OG) and Fe(II)-dependent oxygenase superfamily protein
AT3G20865	2.81225	4.65922	1.65676	0	AGP40, arabinogalactan protein 40
AT3G20935	0.379347	0.928445	2.44748	0.00586515	CYP705A28, cytochrome P450, family 705, subfamily A, polypeptide 28
AT3G20940	0.691142	1.29686	1.8764	0.00496281	CYP705A30, cytochrome P450, family 705, subfamily A, polypeptide 30
AT3G21000	0.489133	1.11734	2.28432	0	Gag-Pol-related retrotransposon family protein
AT3G21230	3.39944	5.71228	1.68036	0	4CL5, 4-coumarate:CoA ligase 5
AT3G21310	0.438799	0.920532	2.09784	0	Core-2/I-branching beta-1,6-N-acetylglucosaminyltransferase family protein
AT3G21340	0.107889	0.211246	1.95799	0	Leucine-rich repeat protein kinase family protein
AT3G21352	1.05632	2.06826	1.95799	0	unknown protein; FUNCTIONS IN: molecular_function unknown; INVOLVED IN: biological_process unknown; LOCATED IN: endomembrane system; BEST Arabidopsis thaliana protein match is: unknown protein (TAIR:AT3G21351.1); Has 26 Blast hits to 26 proteins in 5 species: Archae - 0; Bacteria - 0; Metazoa - 0; Fungi - 0; Plants - 26; Viruses - 0; Other Eukaryotes - 0 (source: NCBI BLink).
AT3G21500	0.0891329	0.436302	4.89497	0	DXPS1, 1-deoxy-D-xylulose 5-phosphate synthase 1
AT3G21680	1.6549	2.70023	1.63166	0	unknown protein; FUNCTIONS IN: molecular_function unknown; INVOLVED IN: N-terminal protein myristoylation; LOCATED IN: cellular_component unknown; EXPRESSED IN: root, flower, stamen; EXPRESSED DURING: 4 anthesis, petal differentiation and expansion stage; Has 34 Blast hits to 34 proteins in 7 species: Archae - 0; Bacteria - 0; Metazoa - 0; Fungi - 0; Plants - 34; Viruses - 0; Other Eukaryotes - 0…
AT3G21740	3.51947	5.79144	1.64554	0	APO4, Arabidopsis thaliana protein of unknown function (DUF794)
AT3G21820	6.15777	9.39041	1.52497	0.000391343	ATXR2, SDG36, histone-lysine N-methyltransferase ATXR2
AT3G21850	0.214922	0.631222	2.93698	0	ASK9, SK9, SKP1-like 9
AT3G22090	0.183199	0.538053	2.93698	0	unknown protein; BEST Arabidopsis thaliana protein match is: unknown protein (TAIR:AT1G71470.2); Has 12 Blast hits to 12 proteins in 2 species: Archae - 0; Bacteria - 0; Metazoa - 0; Fungi - 0; Plants - 12; Viruses - 0; Other Eukaryotes - 0 (source: NCBI BLink).
AT3G22142	23.1306	39.2946	1.69881	0	Bifunctional inhibitor/lipid-transfer protein/seed storage 2S albumin superfamily protein
AT3G22190	8.05763	12.837	1.59314	0.000188466	IQD5, IQ-domain 5
AT3G22450	1.37908	2.70023	1.95799	0	Ribosomal L18p/L5e family protein
AT3G22560	0.146668	0.86152	5.87396	0	Acyl-CoA N-acyltransferases (NAT) superfamily protein
AT3G22570	2.60578	5.23635	2.00951	0	Bifunctional inhibitor/lipid-transfer protein/seed storage 2S albumin superfamily protein
AT3G22690	0.940581	1.47332	1.56639	0.00153965	CONTAINS InterPro DOMAIN/s: Protein of unknown function DUF1685 (InterPro:IPR012881), Pentatricopeptide repeat (InterPro:IPR002885); BEST Arabidopsis thaliana protein match is: Tetratricopeptide repeat (TPR)-like superfamily protein (TAIR:AT2G29760.1); Has 49784 Blast hits to 14716 proteins in 280 species: Archae - 2; Bacteria - 10; Metazoa - 107; Fungi - 167; Plants - 48594; Viruses - 0; Other E…
AT3G22820	1.36722	2.17505	1.59086	0	allergen-related
AT3G22830	0.0645605	0.126409	1.95799	0	AT-HSFA6B, HSFA6B, heat shock transcription factor A6B
AT3G22900	2.37078	4.64196	1.95799	0	NRPD7, RNA polymerase Rpb7-like, N-terminal domain
AT3G23120	0.0843261	0.247664	2.93698	0	AtRLP38, RLP38, receptor like protein 38
AT3G23175	7.69476	11.6609	1.51543	0	HR-like lesion-inducing protein-related
AT3G23200	1.28121	3.13575	2.44748	0	Uncharacterised protein family (UPF0497)
AT3G23230	0.236414	0.462896	1.95799	0	Integrase-type DNA-binding superfamily protein
AT3G23240	0.206647	0.809225	3.91597	0	ATERF1, ERF1, ethylene response factor 1
AT3G23260	0.729433	1.78527	2.44748	0	F-box and associated interaction domains-containing protein
AT3G23280	17.5525	27.3242	1.55671	0	XBAT35, XB3 ortholog 5 in Arabidopsis thaliana
AT3G23480	0.733422	1.82265	2.48514	0.00138217	Cyclopropane-fatty-acyl-phospholipid synthase
AT3G23605	3.50307	5.79465	1.65416	0	Ubiquitin-like superfamily protein
AT3G23610	1.36518	2.1384	1.56639	0	DSPTP1, dual specificity protein phosphatase 1
AT3G23800	3.30776	6.83636	2.06676	0	SBP3, selenium-binding protein 3
AT3G24000	1.09333	2.28668	2.09149	0	Tetratricopeptide repeat (TPR)-like superfamily protein
AT3G24220	0.114197	0.223596	1.95799	0	ATNCED6, NCED6, nine-cis-epoxycarotenoid dioxygenase 6
AT3G24340	0.175276	0.343189	1.95799	0	chr40, chromatin remodeling 40
AT3G24360	0.755349	2.15122	2.84798	0	ATP-dependent caseinolytic (Clp) protease/crotonase family protein
AT3G24900	0.0747977	0.256293	3.42648	0.0121217	AtRLP39, RLP39, receptor like protein 39
AT3G25010	0.450313	0.881707	1.95799	0.0440062	AtRLP41, RLP41, receptor like protein 41
AT3G25060	0.0549801	0.699727	12.7269	0	Tetratricopeptide repeat (TPR)-like superfamily protein
AT3G25210	4.12616	6.25468	1.51586	0	Tetratricopeptide repeat (TPR)-like superfamily protein
AT3G25400	6.0225	9.37311	1.55635	0	CONTAINS InterPro DOMAIN/s: NTP Pyrophosphohydrolase MazG-related, RS21-C6 (InterPro:IPR011394), EAR (InterPro:IPR009039), NTP pyrophosphohydrolase MazG, putative catalytic core (InterPro:IPR004518); Has 1123 Blast hits to 1121 proteins in 452 species: Archae - 22; Bacteria - 753; Metazoa - 81; Fungi - 3; Plants - 83; Viruses - 0; Other Eukaryotes - 181 (source: NCBI BLink).
AT3G25830	1.1237	4.60039	4.09397	0.00867486	ATTPS-CIN, TPS-CIN, TPS-CIN, terpene synthase-like sequence-1,8-cineole
AT3G25970	0.471481	0.969312	2.05589	0	Pentatricopeptide repeat (PPR) superfamily protein
AT3G26090	4.69556	7.39993	1.57594	0	ATRGS1, RGS1, G-protein coupled receptors;GTPase activators
AT3G26125	0.305332	0.478269	1.56639	0	CYP86C2, cytochrome P450, family 86, subfamily C, polypeptide 2
AT3G26210	5.29492	8.41653	1.58955	0	CYP71B23, cytochrome P450, family 71, subfamily B, polypeptide 23
AT3G26320	1.58553	2.45769	1.55007	0.00136893	CYP71B36, cytochrome P450, family 71, subfamily B, polypeptide 36
AT3G26460	1.87347	3.24498	1.73207	0	Polyketide cyclase/dehydrase and lipid transport superfamily protein
AT3G26480	0.216327	0.592991	2.74118	0.00985246	Transducin family protein / WD-40 repeat family protein
AT3G26740	58.9907	104.717	1.77515	0	CCL, CCR-like
AT3G26782	1.90775	3.1128	1.63166	0	Tetratricopeptide repeat (TPR)-like superfamily protein
AT3G27473	0.249608	0.488729	1.95799	0.0081634	Cysteine/Histidine-rich C1 domain family protein
AT3G27480	0.139002	0.272165	1.95799	0.0377496	Cysteine/Histidine-rich C1 domain family protein
AT3G27510	0.514477	0.869974	1.69099	0	Cysteine/Histidine-rich C1 domain family protein
AT3G27730	0.0536434	0.15755	2.93698	0	MER3, RCK, ATP binding;ATP-dependent helicases;DNA helicases
AT3G27870	1.77162	3.03522	1.71324	0	ATPase E1-E2 type family protein / haloacid dehalogenase-like hydrolase family protein
AT3G27900	0.270188	0.529024	1.95799	0	Protein of unknown function (DUF1184)
AT3G28007	1.3642	2.57568	1.88806	0	Nodulin MtN3 family protein
AT3G28150	0.862177	1.40678	1.63166	0	TBL22, TRICHOME BIREFRINGENCE-LIKE 22
AT3G28420	2.5931	4.8657	1.8764	0	Putative membrane lipoprotein
AT3G28510	0.161804	0.475217	2.93698	0	P-loop containing nucleoside triphosphate hydrolases superfamily protein
AT3G28590	0.413725	0.810068	1.95799	0	unknown protein; BEST Arabidopsis thaliana protein match is: unknown protein (TAIR:AT1G79170.1); Has 1 Blast hits to 1 proteins in 1 species: Archae - 0; Bacteria - 0; Metazoa - 0; Fungi - 0; Plants - 1; Viruses - 0; Other Eukaryotes - 0 (source: NCBI BLink).
AT3G28640	0.917568	2.18157	2.37756	0.00138217	Tetratricopeptide repeat (TPR)-like superfamily protein
AT3G28740	8.51802	15.4608	1.81507	0	CYP81D1, Cytochrome P450 superfamily protein
AT3G28750	0.316727	0.775185	2.44748	0	unknown protein; LOCATED IN: endomembrane system; EXPRESSED IN: 12 plant structures; EXPRESSED DURING: L mature pollen stage, M germinated pollen stage, 4 anthesis, C globular stage, petal differentiation and expansion stage; CONTAINS InterPro DOMAIN/s: Protein of unknown function DUF1216 (InterPro:IPR009605); BEST Arabidopsis thaliana protein match is: unknown protein (TAIR:AT5G39880.1); Has 37 …
AT3G28770	0.206664	0.311265	1.50614	0	Protein of unknown function (DUF1216)
AT3G28830	0.0509461	0.0997519	1.95799	0	Protein of unknown function (DUF1216)
AT3G28857	0.134363	0.26308	1.95799	0	basic helix-loop-helix (bHLH) DNA-binding family protein
AT3G28880	0.317995	0.62263	1.95799	0	Ankyrin repeat family protein
AT3G28930	8.72093	15.7338	1.80415	0	AIG2, AIG2-like (avirulence induced gene) family protein
AT3G29010	1.34512	2.39429	1.77999	0	Biotin/lipoate A/B protein ligase family
AT3G29140	1.67162	2.6184	1.56639	0	unknown protein; FUNCTIONS IN: molecular_function unknown; INVOLVED IN: biological_process unknown; LOCATED IN: endomembrane system; EXPRESSED IN: stem, sperm cell; Has 5 Blast hits to 5 proteins in 1 species: Archae - 0; Bacteria - 0; Metazoa - 0; Fungi - 0; Plants - 5; Viruses - 0; Other Eukaryotes - 0 (source: NCBI BLink).
AT3G29410	0.488892	1.24442	2.54538	0	Terpenoid cyclases/Protein prenyltransferases superfamily protein
AT3G29430	0.148978	0.729244	4.89497	0	Terpenoid synthases superfamily protein
AT3G29970	0.675469	1.54299	2.28432	0	B12D protein
AT3G30160	0.592446	1.856	3.13278	0	unknown protein; FUNCTIONS IN: molecular_function unknown; INVOLVED IN: biological_process unknown; LOCATED IN: endomembrane system; EXPRESSED IN: 14 plant structures; EXPRESSED DURING: 10 growth stages; BEST Arabidopsis thaliana protein match is: unknown protein (TAIR:AT1G35320.1); Has 9 Blast hits to 9 proteins in 1 species: Archae - 0; Bacteria - 0; Metazoa - 0; Fungi - 0; Plants - 9; Viruses …
AT3G30720	0.677775	1.32707	1.95799	0	QQS, qua-quine starch
AT3G30842	0.0235238	0.069089	2.93698	0	ATPDR10, PDR10, pleiotropic drug resistance 10
AT3G32030	0.328245	0.535582	1.63166	0	Terpenoid cyclases/Protein prenyltransferases superfamily protein
AT3G33528	0.129796	0.254139	1.95799	0	unknown protein; FUNCTIONS IN: molecular_function unknown; INVOLVED IN: biological_process unknown; LOCATED IN: cellular_component unknown; BEST Arabidopsis thaliana protein match is: unknown protein (TAIR:AT4G07526.3); Has 57 Blast hits to 57 proteins in 2 species: Archae - 0; Bacteria - 0; Metazoa - 0; Fungi - 0; Plants - 57; Viruses - 0; Other Eukaryotes - 0 (source: NCBI BLink).
AT3G42670	2.15022	3.4583	1.60835	0	CHR38, CLSY, chromatin remodeling 38
AT3G42850	0.0342984	0.100734	2.93698	0	Mevalonate/galactokinase family protein
AT3G42860	2.24585	4.66386	2.07665	0	zinc knuckle (CCHC-type) family protein
AT3G43670	2.92298	4.91166	1.68036	0	Copper amine oxidase family protein
AT3G43790	0.923665	1.40663	1.52288	0	ZIFL2, zinc induced facilitator-like 2
AT3G44060	0.0773318	0.151415	1.95799	0	F-box/RNI-like superfamily protein
AT3G44220	4.27341	7.1368	1.67005	0	Late embryogenesis abundant (LEA) hydroxyproline-rich glycoprotein family
AT3G44310	602.412	963.194	1.59889	5.7555e-06	ATNIT1, NIT1, NITI, nitrilase 1
AT3G44510	0.667523	1.22531	1.83561	0	alpha/beta-Hydrolases superfamily protein
AT3G44570	0.107694	0.316296	2.93698	0	Arabidopsis retrotransposon ORF-1 protein
AT3G44716	1.05882	1.72763	1.63166	0	unknown protein; FUNCTIONS IN: molecular_function unknown; INVOLVED IN: biological_process unknown; LOCATED IN: endomembrane system; Has 13 Blast hits to 13 proteins in 6 species: Archae - 0; Bacteria - 0; Metazoa - 0; Fungi - 0; Plants - 13; Viruses - 0; Other Eukaryotes - 0 (source: NCBI BLink).
AT3G44790	0.20368	0.498503	2.44748	0	TRAF-like family protein
AT3G44880	14.9566	24.8285	1.66003	0	ACD1, LLS1, PAO, Pheophorbide a oxygenase family protein with Rieske [2Fe-2S] domain
AT3G45020	5.20318	9.48027	1.82202	0	Ribosomal L18p/L5e family protein
AT3G45140	36.4696	61.2648	1.67989	0	ATLOX2, LOX2, lipoxygenase 2
AT3G45390	0.328245	0.535582	1.63166	0	Concanavalin A-like lectin protein kinase family protein
AT3G45440	0.1976	0.338536	1.71324	0	Concanavalin A-like lectin protein kinase family protein
AT3G45650	3.67098	8.405	2.28958	0	NAXT1, nitrate excretion transporter1
AT3G45660	0.118631	0.871041	7.34245	0	Major facilitator superfamily protein
AT3G45880	0.550799	1.37258	2.49198	0	2-oxoglutarate (2OG) and Fe(II)-dependent oxygenase superfamily protein
AT3G45970	5.32111	11.205	2.10576	0	ATEXLA1, ATEXPL1, ATHEXP BETA 2.1, EXLA1, EXPL1, expansin-like A1
AT3G46150	0.231455	0.679777	2.93698	0	unknown protein; Has 1 Blast hits to 1 proteins in 1 species: Archae - 0; Bacteria - 0; Metazoa - 0; Fungi - 0; Plants - 1; Viruses - 0; Other Eukaryotes - 0 (source: NCBI BLink).
AT3G46280	12.8181	24.5572	1.91583	0	protein kinase-related
AT3G46660	0.489937	1.11917	2.28432	0.00931987	UGT76E12, UDP-glucosyl transferase 76E12
AT3G46760	0.195846	0.383464	1.95799	0	Protein kinase superfamily protein
AT3G47050	0.152525	0.547512	3.58964	0	Glycosyl hydrolase family protein
AT3G47160	3.5322	5.68649	1.6099	0	RING/U-box superfamily protein
AT3G47210	1.07229	1.7846	1.66429	0	Plant protein of unknown function (DUF247)
AT3G47220	0.627222	0.944686	1.50614	0.0100505	ATPLC9, PLC9, phosphatidylinositol-speciwc phospholipase C9
AT3G47530	1.97382	3.11324	1.57727	0	Pentatricopeptide repeat (PPR) superfamily protein
AT3G47660	0.0693152	0.169648	2.44748	0	Regulator of chromosome condensation (RCC1) family protein
AT3G47760	0.0379129	0.11135	2.93698	0	ATATH4, ATH4, ABC2 homolog 4
AT3G47800	17.8784	27.6007	1.5438	2.22215e-05	Galactose mutarotase-like superfamily protein
AT3G47840	1.17037	1.83325	1.56639	0	Tetratricopeptide repeat (TPR)-like superfamily protein
AT3G47860	10.2802	16.0549	1.56173	0	CHL, chloroplastic lipocalin
AT3G48120	3.16223	5.95942	1.88456	0.00649482	unknown protein; Has 22990 Blast hits to 12942 proteins in 666 species: Archae - 8; Bacteria - 739; Metazoa - 13803; Fungi - 2465; Plants - 1363; Viruses - 116; Other Eukaryotes - 4496 (source: NCBI BLink).
AT3G48360	7.65923	19.5903	2.55773	0	ATBT2, BT2, BTB and TAZ domain protein 2
AT3G48490	3.99459	7.4489	1.86475	0	unknown protein; Has 16 Blast hits to 16 proteins in 7 species: Archae - 0; Bacteria - 0; Metazoa - 0; Fungi - 1; Plants - 15; Viruses - 0; Other Eukaryotes - 0 (source: NCBI BLink).
AT3G48600	1.77522	2.66482	1.50112	0	SWIB complex BAF60b domain-containing protein
AT3G48970	1.11746	2.03168	1.81813	0	Heavy metal transport/detoxification superfamily protein
AT3G49070	1.26995	1.94261	1.52968	0	Protein of unknown function (DUF677)
AT3G49142	0.481776	1.2263	2.54538	0	Tetratricopeptide repeat (TPR)-like superfamily protein
AT3G49380	0.46881	1.28509	2.74118	0	iqd15, IQ-domain 15
AT3G49480	0.213535	0.4181	1.95799	0	Protein with RNI-like/FBD-like domains
AT3G49630	0.29818	0.583833	1.95799	0	2-oxoglutarate (2OG) and Fe(II)-dependent oxygenase superfamily protein
AT3G49710	1.87953	2.87226	1.52818	0	Pentatricopeptide repeat (PPR) superfamily protein
AT3G49725	2.60552	5.51898	2.11819	0	GTP-binding protein, HflX
AT3G49740	0.946887	1.72758	1.82449	0	Tetratricopeptide repeat (TPR)-like superfamily protein
AT3G49820	0.204309	0.400034	1.95799	0	unknown protein; BEST Arabidopsis thaliana protein match is: unknown protein (TAIR:AT5G65925.1); Has 23 Blast hits to 23 proteins in 7 species: Archae - 0; Bacteria - 0; Metazoa - 0; Fungi - 0; Plants - 23; Viruses - 0; Other Eukaryotes - 0 (source: NCBI BLink).
AT3G49860	2.76626	4.98869	1.80341	0	ARLA1B, ATARLA1B, ADP-ribosylation factor-like A1B
AT3G49920	1.18207	2.13644	1.80737	0	ATVDAC5, VDAC5, voltage dependent anion channel 5
AT3G49950	1.70584	4.31418	2.52907	0	GRAS family transcription factor
AT3G50070	7.38432	11.8615	1.60631	0	CYCD3;3, CYCLIN D3;3
AT3G50140	0.175949	0.74643	4.24231	0.029505	Plant protein of unknown function (DUF247)
AT3G50150	0.116885	0.22886	1.95799	0	Plant protein of unknown function (DUF247)
AT3G50210	5.14329	8.25221	1.60446	0	2-oxoglutarate (2OG) and Fe(II)-dependent oxygenase superfamily protein
AT3G50310	0.289698	0.496322	1.71324	0	MAPKKK20, mitogen-activated protein kinase kinase kinase 20
AT3G50390	0.0642264	0.503018	7.83195	0	Transducin/WD40 repeat-like superfamily protein
AT3G50420	0.45796	1.18199	2.58098	0	Pentatricopeptide repeat (PPR) superfamily protein
AT3G50430	1.87588	2.96341	1.57974	0.00147602	unknown protein; Has 54 Blast hits to 54 proteins in 22 species: Archae - 0; Bacteria - 0; Metazoa - 29; Fungi - 0; Plants - 24; Viruses - 0; Other Eukaryotes - 1 (source: NCBI BLink).
AT3G50460	1.12469	2.04483	1.81813	0	HR2, homolog of RPW8 2
AT3G50480	21.8832	36.052	1.64747	0	HR4, homolog of RPW8 4
AT3G50500	24.037	40.2262	1.67352	0	SNRK2-2, SNRK2.2, SPK-2-2, SRK2D, SNF1-related protein kinase 2.2
AT3G50610	0.287809	0.563526	1.95799	0	unknown protein; BEST Arabidopsis thaliana protein match is: unknown protein (TAIR:AT5G66816.1); Has 125 Blast hits to 60 proteins in 16 species: Archae - 0; Bacteria - 2; Metazoa - 10; Fungi - 4; Plants - 97; Viruses - 0; Other Eukaryotes - 12 (source: NCBI BLink).
AT3G50650	3.55892	6.12217	1.72023	0	GRAS family transcription factor
AT3G50700	2.81021	5.45408	1.94081	0	AtIDD2, IDD2, indeterminate(ID)-domain 2
AT3G50770	2.65427	14.2918	5.38446	0	CML41, calmodulin-like 41
AT3G50810	1.3491	2.90568	2.15379	0	Uncharacterised protein family (UPF0497)
AT3G50850	1.46921	2.75683	1.8764	0.00410679	Putative methyltransferase family protein
AT3G50920	7.68406	12.9937	1.69099	0	Phosphatidic acid phosphatase (PAP2) family protein
AT3G50940	0.0657141	0.128667	1.95799	0	P-loop containing nucleoside triphosphate hydrolases superfamily protein
AT3G51180	1.50962	3.00349	1.98957	0	Zinc finger C-x8-C-x5-C-x3-H type family protein
AT3G51300	0.0935853	0.458097	4.89497	0.0121217	ARAC11, ATRAC11, ATROP1, ROP1, ROP1AT, RHO-related protein from plants 1
AT3G51340	0.593283	1.05604	1.77999	0	Eukaryotic aspartyl protease family protein
AT3G51350	1.08572	2.27077	2.09149	0	Eukaryotic aspartyl protease family protein
AT3G51390	6.3235	10.6126	1.67827	0.00013886	DHHC-type zinc finger family protein
AT3G51400	1.79555	2.98832	1.66429	0.0025413	Arabidopsis protein of unknown function (DUF241)
AT3G51410	0.103864	0.406729	3.91597	0	Arabidopsis protein of unknown function (DUF241)
AT3G51430	8.08125	13.2776	1.64301	0	SSL5, YLS2, Calcium-dependent phosphotriesterase superfamily protein
AT3G51440	2.30178	4.11833	1.7892	0	Calcium-dependent phosphotriesterase superfamily protein
AT3G51570	0.0269747	0.105632	3.91597	0	Disease resistance protein (TIR-NBS-LRR class) family
AT3G51960	1.59508	2.92796	1.83561	0	ATBZIP24, BZIP24, basic leucine zipper 24
AT3G51970	1.35691	2.10982	1.55487	0	ASAT1, ATASAT1, ATSAT1, acyl-CoA sterol acyl transferase 1
AT3G52010	0.0617116	0.181246	2.93698	0	scpl37, serine carboxypeptidase-like 37
AT3G52480	3.4955	5.77474	1.65205	0	unknown protein; FUNCTIONS IN: molecular_function unknown; INVOLVED IN: biological_process unknown; LOCATED IN: endomembrane system; EXPRESSED IN: 10 plant structures; EXPRESSED DURING: LP.04 four leaves visible, 4 anthesis, petal differentiation and expansion stage; Has 28 Blast hits to 28 proteins in 7 species: Archae - 0; Bacteria - 0; Metazoa - 0; Fungi - 0; Plants - 28; Viruses - 0; Other Eu…
AT3G52500	43.1256	77.2826	1.79204	0	Eukaryotic aspartyl protease family protein
AT3G52530	0.376114	0.828479	2.20274	0	Protein kinase superfamily protein
AT3G53200	0.106883	0.523187	4.89497	0	AtMYB27, MYB27, myb domain protein 27
AT3G53250	0.300891	2.65113	8.81094	0	SAUR-like auxin-responsive protein family
AT3G53310	3.07775	5.02182	1.63166	0	AP2/B3-like transcriptional factor family protein
AT3G53360	0.817766	1.30622	1.59731	0	Tetratricopeptide repeat (TPR)-like superfamily protein
AT3G53450	0.612926	1.05009	1.71324	0	Putative lysine decarboxylase family protein
AT3G53510	2.0203	3.25981	1.61353	0	ABC-2 type transporter family protein
AT3G53570	9.24429	13.8738	1.50079	0	AFC1, AME2, FC1, FUS3-complementing gene 1
AT3G53668	4.47462	12.3075	2.75051	0.000476386	CPuORF51, conserved peptide upstream open reading frame 51
AT3G53690	0.749075	1.14075	1.52288	0	RING/U-box superfamily protein
AT3G53800	1.99178	3.32212	1.66791	0	Fes1B, Fes1B
AT3G53840	0.103431	0.405034	3.91597	0	Protein kinase superfamily protein
AT3G53950	4.14407	7.09977	1.71324	0	glyoxal oxidase-related protein
AT3G54340	0.0957512	0.18748	1.95799	0	AP3, ATAP3, K-box region and MADS-box transcription factor family protein
AT3G54363	1.33729	3.9276	2.93698	0	unknown protein; Has 30201 Blast hits to 17322 proteins in 780 species: Archae - 12; Bacteria - 1396; Metazoa - 17338; Fungi - 3422; Plants - 5037; Viruses - 0; Other Eukaryotes - 2996 (source: NCBI BLink).
AT3G54790	5.46081	8.24627	1.51008	0	ARM repeat superfamily protein
AT3G55090	0.269455	0.61552	2.28432	0	ABC-2 type transporter family protein
AT3G55130	10.0361	18.7221	1.86548	4.74648e-06	ATWBC19, WBC19, white-brown complex homolog 19
AT3G55200	13.6529	24.4792	1.79297	0.00221652	Cleavage and polyadenylation specificity factor (CPSF) A subunit protein
AT3G55290	4.28081	7.46183	1.74309	0.00215564	NAD(P)-binding Rossmann-fold superfamily protein
AT3G55700	0.761847	1.18092	1.55007	0	UDP-Glycosyltransferase superfamily protein
AT3G55720	0.927362	1.42667	1.53842	0	Protein of unknown function (DUF620)
AT3G55820	0.543085	1.4178	2.61065	0	Fasciclin-like arabinogalactan family protein
AT3G55840	0.265208	1.09048	4.11177	0.0058928	Hs1pro-1 protein
AT3G55940	0.169733	0.387725	2.28432	0	Phosphoinositide-specific phospholipase C family protein
AT3G56020	97.7095	157.705	1.61402	5.61845e-05	Ribosomal protein L41 family
AT3G56250	1.78106	3.63259	2.03957	0	unknown protein; Has 109 Blast hits to 83 proteins in 41 species: Archae - 0; Bacteria - 6; Metazoa - 18; Fungi - 20; Plants - 21; Viruses - 0; Other Eukaryotes - 44 (source: NCBI BLink).
AT3G56330	4.20062	6.8776	1.63728	0	N2,N2-dimethylguanosine tRNA methyltransferase
AT3G56470	1.2631	2.19835	1.74043	0.00678894	F-box family protein
AT3G56480	9.58985	14.7789	1.5411	3.53064e-05	myosin heavy chain-related
AT3G56550	0.368267	0.946394	2.56986	0	Pentatricopeptide repeat (PPR) superfamily protein
AT3G56660	0.0532979	0.104357	1.95799	0	BZIP49, basic region/leucine zipper motif protein 49
AT3G56770	0.990464	1.93932	1.95799	0	basic helix-loop-helix (bHLH) DNA-binding superfamily protein
AT3G56880	18.6117	28.2098	1.5157	0	VQ motif-containing protein
AT3G56900	6.05165	9.9509	1.64433	5.17531e-05	Transducin/WD40 repeat-like superfamily protein
AT3G57080	12.2958	19.646	1.59779	0	NRPE5, RPB5B, Eukaryotic rpb5 RNA polymerase subunit family protein
AT3G57240	0.0807268	0.158062	1.95799	0	BG3, beta-1,3-glucanase 3
AT3G57270	0.0832305	0.244446	2.93698	0	BG1, beta-1,3-glucanase 1
AT3G57320	9.26137	15.7555	1.7012	0	unknown protein; Has 30 Blast hits to 30 proteins in 13 species: Archae - 0; Bacteria - 0; Metazoa - 2; Fungi - 0; Plants - 28; Viruses - 0; Other Eukaryotes - 0 (source: NCBI BLink).
AT3G57440	0.0882613	0.172815	1.95799	0	unknown protein; Has 31 Blast hits to 31 proteins in 11 species: Archae - 0; Bacteria - 0; Metazoa - 0; Fungi - 0; Plants - 31; Viruses - 0; Other Eukaryotes - 0 (source: NCBI BLink).
AT3G57680	0.5092	0.997007	1.95799	0	Peptidase S41 family protein
AT3G57730	1.11776	1.88459	1.68604	0	Protein kinase superfamily protein
AT3G57770	2.07862	3.91337	1.88268	0.00345424	Protein kinase superfamily protein
AT3G57790	3.87735	6.65659	1.71679	0	Pectin lyase-like superfamily protein
AT3G57950	0.545571	1.06822	1.95799	0	unknown protein; FUNCTIONS IN: molecular_function unknown; INVOLVED IN: biological_process unknown; LOCATED IN: chloroplast; EXPRESSED IN: 9 plant structures; EXPRESSED DURING: 4 anthesis, C globular stage, petal differentiation and expansion stage; BEST Arabidopsis thaliana protein match is: unknown protein (TAIR:AT2G42180.1); Has 81 Blast hits to 81 proteins in 11 species: Archae - 0; Bacteria …
AT3G58100	4.74932	7.24466	1.52541	0	PDCB5, plasmodesmata callose-binding protein 5
AT3G58520	2.03373	5.1532	2.53387	0	Ubiquitin carboxyl-terminal hydrolase family protein
AT3G58540	0.420737	1.2357	2.93698	0	unknown protein; FUNCTIONS IN: molecular_function unknown; INVOLVED IN: biological_process unknown; LOCATED IN: endomembrane system; EXPRESSED IN: 10 plant structures; EXPRESSED DURING: 4 anthesis, F mature embryo stage, petal differentiation and expansion stage, E expanded cotyledon stage, D bilateral stage; BEST Arabidopsis thaliana protein match is: unknown protein (TAIR:AT5G06190.2); Has 6 Bl…
AT3G58570	7.33783	12.4988	1.70334	0	P-loop containing nucleoside triphosphate hydrolases superfamily protein
AT3G58590	0.741583	1.29917	1.75188	0	Pentatricopeptide repeat (PPR) superfamily protein
AT3G58690	3.48853	5.31261	1.52288	0	Protein kinase superfamily protein
AT3G58770	0.255348	0.821377	3.21669	0	unknown protein; Has 38 Blast hits to 36 proteins in 11 species: Archae - 0; Bacteria - 0; Metazoa - 0; Fungi - 2; Plants - 32; Viruses - 0; Other Eukaryotes - 4 (source: NCBI BLink).
AT3G59010	1.55471	2.58748	1.66429	0	PME61, pectin methylesterase 61
AT3G59120	0.0548889	0.214943	3.91597	0	Cysteine/Histidine-rich C1 domain family protein
AT3G59130	0.0750522	0.293902	3.91597	0	Cysteine/Histidine-rich C1 domain family protein
AT3G59150	1.59637	3.28195	2.05589	0	F-box/RNI-like superfamily protein
AT3G59570	0.79254	1.55178	1.95799	0	Ypt/Rab-GAP domain of gyp1p superfamily protein
AT3G59580	0.46758	0.98091	2.09784	0.000917011	Plant regulator RWP-RK family protein
AT3G59610	0.05928	0.116069	1.95799	0	F-box family protein / jacalin lectin family protein
AT3G59700	1.43636	2.22268	1.54744	0	ATHLECRK, HLECRK, LECRK1, lectin-receptor kinase
AT3G59710	0.416502	0.733954	1.76219	0	NAD(P)-binding Rossmann-fold superfamily protein
AT3G59730	0.0631641	0.309186	4.89497	0.0198039	Concanavalin A-like lectin protein kinase family protein
AT3G59820	9.55591	15.9433	1.66843	0	LETM1-like protein
AT3G60110	3.08082	5.17628	1.68016	0	DNA-binding bromodomain-containing protein
AT3G60130	7.10017	12.8939	1.816	0	BGLU16, beta glucosidase 16
AT3G60150	3.43816	8.88607	2.58454	0	Protein of unknown function (DUF498/DUF598)
AT3G60160	1.24226	2.411	1.94081	7.83055e-05	ATMRP9, MRP9, multidrug resistance-associated protein 9
AT3G60318	0.704213	1.37884	1.95799	0	unknown protein; Has 30201 Blast hits to 17322 proteins in 780 species: Archae - 12; Bacteria - 1396; Metazoa - 17338; Fungi - 3422; Plants - 5037; Viruses - 0; Other Eukaryotes - 2996 (source: NCBI BLink).
AT3G60490	1.29258	2.87598	2.22499	0.0025413	Integrase-type DNA-binding superfamily protein
AT3G60530	20.9278	34.0583	1.62742	0	GATA4, GATA transcription factor 4
AT3G60550	0.67639	2.11898	3.13278	0	CYCP3;2, cyclin p3;2
AT3G60670	0.58523	1.14587	1.95799	0	PLATZ transcription factor family protein
AT3G60870	0.497714	0.974518	1.95799	0	AHL18, AT-hook motif nuclear-localized protein 18
AT3G60966	0.0946559	0.278002	2.93698	0	RING/U-box superfamily protein
AT3G61113	0.33098	0.648055	1.95799	0	Ubiquitin related modifier 1
AT3G61160	0.903156	1.97641	2.18834	0.00113186	Protein kinase superfamily protein
AT3G61280	0.191042	0.794872	4.16072	0	Arabidopsis thaliana protein of unknown function (DUF821)
AT3G61510	0.0676851	0.19879	2.93698	0	ACS1, AT-ACS1, ACC synthase 1
AT3G61540	5.82007	8.97838	1.54266	0.000742335	alpha/beta-Hydrolases superfamily protein
AT3G61810	1.67251	2.58532	1.54578	0	Glycosyl hydrolase family 17 protein
AT3G62090	3.02558	4.57767	1.51299	0.0025413	PIF6, PIL2, phytochrome interacting factor 3-like 2
AT3G62280	1.24637	2.11499	1.69692	0	GDSL-like Lipase/Acylhydrolase superfamily protein
AT3G62499	0.32449	0.635348	1.95799	0	YTH family protein
AT3G62550	4.355	30.8191	7.07672	0	Adenine nucleotide alpha hydrolases-like superfamily protein
AT3G62690	4.47336	11.128	2.48761	0	ATL5, AtL5
AT3G62700	18.164	28.1169	1.54794	0	ATMRP10, MRP10, multidrug resistance-associated protein 10
AT3G62780	0.603873	1.35129	2.2377	0	Calcium-dependent lipid-binding (CaLB domain) family protein
AT3G62890	0.871478	1.81299	2.08036	0	Pentatricopeptide repeat (PPR) superfamily protein
AT3G63060	0.503179	0.903117	1.79482	0	EDL3, EID1-like 3
AT3G63160	115.843	216.018	1.86475	0	FUNCTIONS IN: molecular_function unknown; INVOLVED IN: biological_process unknown; LOCATED IN: chloroplast outer membrane, thylakoid, chloroplast thylakoid membrane, chloroplast, chloroplast envelope; EXPRESSED IN: 21 plant structures; EXPRESSED DURING: 13 growth stages; BEST Arabidopsis thaliana protein match is: outer envelope membrane protein 7 (TAIR:AT3G52420.1); Has 26 Blast hits to 26 prote…
AT3G63290	2.20187	4.00329	1.81813	0	2-oxoglutarate (2OG) and Fe(II)-dependent oxygenase superfamily protein
AT3G63300	6.95381	10.5019	1.51023	0	FKD1, FORKED 1
AT3G63370	2.01629	3.62427	1.7975	0	OTP86, Tetratricopeptide repeat (TPR)-like superfamily protein
AT4G00390	0.884579	1.58766	1.79482	0	DNA-binding storekeeper protein-related transcriptional regulator
AT4G00530	8.02916	12.0528	1.50112	0	unknown protein; FUNCTIONS IN: molecular_function unknown; INVOLVED IN: biological_process unknown; LOCATED IN: mitochondrion; EXPRESSED IN: 19 plant structures; EXPRESSED DURING: 9 growth stages; BEST Arabidopsis thaliana protein match is: unknown protein (TAIR:AT1G01725.1); Has 1807 Blast hits to 1807 proteins in 277 species: Archae - 0; Bacteria - 0; Metazoa - 736; Fungi - 347; Plants - 385; V…
AT4G00870	0.215077	0.772051	3.58964	0	basic helix-loop-helix (bHLH) DNA-binding superfamily protein
AT4G00960	0.0887346	0.173741	1.95799	0	Protein kinase superfamily protein
AT4G01026	5.36494	10.5045	1.95799	0.00345424	PYL7, RCAR2, PYR1-like 7
AT4G01130	1.34181	4.02297	2.99817	0	GDSL-like Lipase/Acylhydrolase superfamily protein
AT4G01190	0.164667	0.403019	2.44748	0	ATPIPK10, PIPK10, phosphatidylinositol phosphate kinase 10
AT4G01200	0.533839	2.78733	5.2213	0	Calcium-dependent lipid-binding (CaLB domain) family protein
AT4G01600	6.33791	10.7291	1.69284	0	GRAM domain family protein
AT4G01630	0.905023	2.65804	2.93698	0	ATEXP17, ATEXPA17, ATHEXP ALPHA 1.13, EXPA17, expansin A17
AT4G01650	5.90929	9.99255	1.69099	0	Polyketide cyclase / dehydrase and lipid transport protein
AT4G01670	1.03252	1.68472	1.63166	0	unknown protein; BEST Arabidopsis thaliana protein match is: unknown protein (TAIR:AT3G62070.1); Has 141 Blast hits to 139 proteins in 15 species: Archae - 0; Bacteria - 0; Metazoa - 0; Fungi - 0; Plants - 138; Viruses - 0; Other Eukaryotes - 3 (source: NCBI BLink).
AT4G01790	4.8515	8.23261	1.69692	0.000493462	Ribosomal protein L7Ae/L30e/S12e/Gadd45 family protein
AT4G01870	63.2394	97.5367	1.54234	0	tolB protein-related
AT4G02000	0.0969668	0.474649	4.89497	0.0298575	unknown protein; BEST Arabidopsis thaliana protein match is: unknown protein (TAIR:AT2G13450.1); Has 165 Blast hits to 161 proteins in 11 species: Archae - 0; Bacteria - 2; Metazoa - 0; Fungi - 2; Plants - 161; Viruses - 0; Other Eukaryotes - 0 (source: NCBI BLink).
AT4G02180	0.200594	0.36003	1.79482	0	DC1 domain-containing protein
AT4G02320	0.0637726	0.249732	3.91597	0	Plant invertase/pectin methylesterase inhibitor superfamily
AT4G02360	1.17408	2.29884	1.95799	0	Protein of unknown function, DUF538
AT4G02520	359.928	938.27	2.60683	7.03443e-09	ATGSTF2, ATPM24, ATPM24.1, GST2, GSTF2, glutathione S-transferase PHI 2
AT4G02610	11.3042	18.5443	1.64048	0.000219217	Aldolase-type TIM barrel family protein
AT4G02710	2.24195	4.46904	1.99337	3.34107e-05	Kinase interacting (KIP1-like) family protein
AT4G02715	12.2733	18.7008	1.5237	0	unknown protein; Has 30201 Blast hits to 17322 proteins in 780 species: Archae - 12; Bacteria - 1396; Metazoa - 17338; Fungi - 3422; Plants - 5037; Viruses - 0; Other Eukaryotes - 2996 (source: NCBI BLink).
AT4G02750	1.43904	2.9005	2.01557	0	Tetratricopeptide repeat (TPR)-like superfamily protein
AT4G03250	2.67239	4.12786	1.54463	0	Homeodomain-like superfamily protein
AT4G03292	0.723454	1.23945	1.71324	0	Polynucleotidyl transferase, ribonuclease H-like superfamily protein
AT4G03298	0.140246	0.411899	2.93698	0	unknown protein; FUNCTIONS IN: molecular_function unknown; INVOLVED IN: biological_process unknown; LOCATED IN: cellular_component unknown; Has 7 Blast hits to 7 proteins in 2 species: Archae - 0; Bacteria - 0; Metazoa - 0; Fungi - 0; Plants - 6; Viruses - 0; Other Eukaryotes - 1 (source: NCBI BLink).
AT4G03440	0.836253	1.37884	1.64883	0	Ankyrin repeat family protein
AT4G03470	0.0483889	0.0947448	1.95799	0	Ankyrin repeat family protein
AT4G03490	0.218517	0.385068	1.76219	0	Ankyrin repeat family protein
AT4G03940	0.851395	1.97959	2.32511	0.0135691	unknown protein; Has 8 Blast hits to 8 proteins in 3 species: Archae - 0; Bacteria - 0; Metazoa - 0; Fungi - 0; Plants - 6; Viruses - 0; Other Eukaryotes - 2 (source: NCBI BLink).
AT4G04360	2.14067	3.22415	1.50614	0	Protein of unknown function (DUF1068)
AT4G04450	0.437694	0.856999	1.95799	0	AtWRKY42, WRKY42, WRKY family transcription factor
AT4G04910	12.9828	19.6429	1.51299	0	NSF, AAA-type ATPase family protein
AT4G04925	13.0482	24.302	1.86248	0	unknown protein; FUNCTIONS IN: molecular_function unknown; INVOLVED IN: biological_process unknown; LOCATED IN: mitochondrion; Has 35333 Blast hits to 34131 proteins in 2444 species: Archae - 798; Bacteria - 22429; Metazoa - 974; Fungi - 991; Plants - 531; Viruses - 0; Other Eukaryotes - 9610 (source: NCBI BLink).
AT4G05095	0.238115	0.466226	1.95799	0	BEST Arabidopsis thaliana protein match is: RNA-directed DNA polymerase (reverse transcriptase)-related family protein (TAIR:AT4G04650.1); Has 30201 Blast hits to 17322 proteins in 780 species: Archae - 12; Bacteria - 1396; Metazoa - 17338; Fungi - 3422; Plants - 5037; Viruses - 0; Other Eukaryotes - 2996 (source: NCBI BLink).
AT4G05120	2.46451	4.00008	1.62307	0.000799041	ATENT3, ENT3, FUR1, Major facilitator superfamily protein
AT4G05136	0.459694	0.900076	1.95799	0	unknown protein; FUNCTIONS IN: molecular_function unknown; INVOLVED IN: biological_process unknown; LOCATED IN: mitochondrion; CONTAINS InterPro DOMAIN/s: Protein of unknown function DUF321 (InterPro:IPR005529); Has 30201 Blast hits to 17322 proteins in 780 species: Archae - 12; Bacteria - 1396; Metazoa - 17338; Fungi - 3422; Plants - 5037; Viruses - 0; Other Eukaryotes - 2996 (source: NCBI BLink…
AT4G05170	0.333201	0.54367	1.63166	0	basic helix-loop-helix (bHLH) DNA-binding superfamily protein
AT4G05210	0.581233	1.23288	2.12115	0	Trimeric LpxA-like enzymes superfamily protein
AT4G05330	1.50218	2.94125	1.95799	0	AGD13, ARF-GAP domain 13
AT4G05380	0.132924	0.390394	2.93698	0	P-loop containing nucleoside triphosphate hydrolases superfamily protein
AT4G06536	1.55755	2.47786	1.59086	0	SPla/RYanodine receptor (SPRY) domain-containing protein
AT4G08210	0.337243	0.565986	1.67827	0	Pentatricopeptide repeat (PPR-like) superfamily protein
AT4G08250	0.0683843	0.60253	8.81094	0	GRAS family transcription factor
AT4G08380	0.755662	1.33162	1.76219	0	Proline-rich extensin-like family protein
AT4G08868	0.225156	0.66128	2.93698	0	unknown protein; Has 35333 Blast hits to 34131 proteins in 2444 species: Archae - 798; Bacteria - 22429; Metazoa - 974; Fungi - 991; Plants - 531; Viruses - 0; Other Eukaryotes - 9610 (source: NCBI BLink).
AT4G09300	0.0907623	0.355423	3.91597	0	LisH and RanBPM domains containing protein
AT4G09420	2.86112	4.83813	1.69099	0	Disease resistance protein (TIR-NBS class)
AT4G09430	0.31825	0.654286	2.05589	0.0169217	Disease resistance protein (TIR-NBS-LRR class) family
AT4G09810	1.93151	3.4317	1.77669	0	Nucleotide-sugar transporter family protein
AT4G09970	6.19963	13.6072	2.19484	0	unknown protein; LOCATED IN: chloroplast; EXPRESSED IN: 18 plant structures; EXPRESSED DURING: 13 growth stages; Has 15 Blast hits to 15 proteins in 6 species: Archae - 0; Bacteria - 2; Metazoa - 0; Fungi - 0; Plants - 13; Viruses - 0; Other Eukaryotes - 0 (source: NCBI BLink).
AT4G10420	0.922235	1.40445	1.52288	0	FBD / Leucine Rich Repeat domains containing protein
AT4G10640	1.20194	1.83042	1.52288	0	IQD16, IQ-domain 16
AT4G10650	0.437804	1.37154	3.13278	0	P-loop containing nucleoside triphosphate hydrolases superfamily protein
AT4G10780	0.0370638	0.108856	2.93698	0	LRR and NB-ARC domains-containing disease resistance protein
AT4G10950	0.0752798	0.221095	2.93698	0	SGNH hydrolase-type esterase superfamily protein
AT4G10955	1.01136	1.80343	1.78317	0.00633921	alpha/beta-Hydrolases superfamily protein
AT4G11230	0.47585	0.745366	1.56639	0	Riboflavin synthase-like superfamily protein
AT4G11350	0.679822	1.21363	1.78522	0	Protein of unknown function (DUF604)
AT4G11370	0.835574	1.36337	1.63166	0	RHA1A, RING-H2 finger A1A
AT4G11610	1.17457	1.8791	1.59982	0	C2 calcium/lipid-binding plant phosphoribosyltransferase family protein
AT4G11660	3.39126	5.22415	1.54048	0.00258104	AT-HSFB2B, HSFB2B, winged-helix DNA-binding transcription factor family protein
AT4G11680	7.19613	11	1.5286	0	Zinc finger, C3HC4 type (RING finger) family protein
AT4G11910	0.330429	0.727848	2.20274	0	INVOLVED IN: biological_process unknown; LOCATED IN: chloroplast; BEST Arabidopsis thaliana protein match is: non-yellowing 1 (TAIR:AT4G22920.1); Has 206 Blast hits to 202 proteins in 67 species: Archae - 0; Bacteria - 86; Metazoa - 0; Fungi - 0; Plants - 118; Viruses - 0; Other Eukaryotes - 2 (source: NCBI BLink).
AT4G11950	0.605451	1.18547	1.95799	0	Protein of unknown function (DUF1191)
AT4G12290	3.65172	11.1267	3.04698	0	Copper amine oxidase family protein
AT4G12382	0.353359	0.576561	1.63166	0	F-box family protein
AT4G12480	118.724	196.634	1.65623	0	pEARLI 1, Bifunctional inhibitor/lipid-transfer protein/seed storage 2S albumin superfamily protein
AT4G12490	10.2326	23.8692	2.33266	2.01084e-05	Bifunctional inhibitor/lipid-transfer protein/seed storage 2S albumin superfamily protein
AT4G12550	3.44871	6.8932	1.99878	0.0102525	AIR1, Auxin-Induced in Root cultures 1
AT4G12900	1.7829	2.81957	1.58145	0	Gamma interferon responsive lysosomal thiol (GILT) reductase family protein
AT4G13300	0.119272	0.467066	3.91597	0.0081634	ATTPS13, TPS13, terpenoid synthase 13
AT4G13310	1.21562	1.83922	1.51299	0.00586515	CYP71A20, cytochrome P450, family 71, subfamily A, polypeptide 20
AT4G13345	3.42736	6.37032	1.85867	0	MEE55, Serinc-domain containing serine and sphingolipid biosynthesis protein
AT4G13395	2.32539	4.09777	1.76219	0	DVL10, RTFL12, ROTUNDIFOLIA like 12
AT4G13420	0.757103	3.48363	4.60127	0	ATHAK5, HAK5, high affinity K+ transporter 5
AT4G13440	0.213535	0.836199	3.91597	0	Calcium-binding EF-hand family protein
AT4G13510	35.5193	60.8111	1.71206	0.000780831	AMT1;1, ATAMT1, ATAMT1;1, ammonium transporter 1;1
AT4G13560	0.984734	1.76742	1.79482	0	UNE15, Late embryogenesis abundant protein (LEA) family protein
AT4G13860	6.01782	9.20532	1.52968	0	RNA-binding (RRM/RBD/RNP motifs) family protein
AT4G13885	0.250742	0.49095	1.95799	0	Polynucleotidyl transferase, ribonuclease H-like superfamily protein
AT4G13890	0.187112	0.549544	2.93698	0	EDA36, EDA37, SHM5, Pyridoxal phosphate (PLP)-dependent transferases superfamily protein
AT4G14050	1.11091	2.33051	2.09784	0	Pentatricopeptide repeat (PPR) superfamily protein
AT4G14060	2.36063	3.611	1.52968	0	Polyketide cyclase/dehydrase and lipid transport superfamily protein
AT4G14140	0.0854326	0.167276	1.95799	0	DMT02, DMT2, MET02, MET2, DNA methyltransferase 2
AT4G14170	0.818807	2.08418	2.54538	0	Pentatricopeptide repeat (PPR) superfamily protein
AT4G14270	6.1104	9.22231	1.50928	0	Protein containing PAM2 motif which mediates interaction with the PABC domain of polyadenyl binding proteins.
AT4G14305	0.7638	1.28187	1.67827	0	Peroxisomal membrane 22 kDa (Mpv17/PMP22) family protein
AT4G14590	0.780306	1.52783	1.95799	0	emb2739, embryo defective 2739
AT4G14640	0.31825	1.09048	3.42648	0	CAM8, calmodulin 8
AT4G14700	0.5887	0.960555	1.63166	0.00275863	ATORC1A, ORC1A, origin recognition complex 1
AT4G14820	0.961353	1.5686	1.63166	0	Pentatricopeptide repeat (PPR) superfamily protein
AT4G14940	1.65864	2.67707	1.61402	0	AO1, ATAO1, amine oxidase 1
AT4G14970	0.848485	1.82746	2.15379	0	unknown protein; FUNCTIONS IN: molecular_function unknown; INVOLVED IN: biological_process unknown; LOCATED IN: chloroplast; EXPRESSED IN: 14 plant structures; EXPRESSED DURING: 6 growth stages; Has 257 Blast hits to 164 proteins in 70 species: Archae - 0; Bacteria - 4; Metazoa - 189; Fungi - 0; Plants - 38; Viruses - 0; Other Eukaryotes - 26 (source: NCBI BLink).
AT4G14980	1.51981	2.92065	1.92173	0	Cysteine/Histidine-rich C1 domain family protein
AT4G15040	0.144323	0.235485	1.63166	0	Subtilisin-like serine endopeptidase family protein
AT4G15070	0.409076	0.983004	2.40298	0.000917011	Cysteine/Histidine-rich C1 domain family protein
AT4G15233	0.723454	1.39438	1.92739	0.00125739	ABC-2 and Plant PDR ABC-type transporter family protein
AT4G15236	0.166801	0.349921	2.09784	0.0215079	ABC-2 and Plant PDR ABC-type transporter family protein
AT4G15270	1.39605	2.73345	1.95799	0	glucosyltransferase-related
AT4G15280	0.207294	0.338233	1.63166	0	UGT71B5, UDP-glucosyl transferase 71B5
AT4G15320	0.359327	0.742644	2.06676	0	ATCSLB06, ATCSLB6, CSLB06, CSLB06, cellulose synthase-like B6
AT4G15340	1.19583	2.06826	1.72956	0	04C11, ATPEN1, PEN1, pentacyclic triterpene synthase 1
AT4G15350	0.127218	0.685003	5.38446	0.00275863	CYP705A2, cytochrome P450, family 705, subfamily A, polypeptide 2
AT4G15360	0.0608792	0.119201	1.95799	0	CYP705A3, cytochrome P450, family 705, subfamily A, polypeptide 3
AT4G15370	0.21775	0.511622	2.34958	0	BARS1, PEN2, baruol synthase 1
AT4G15380	0.791915	1.43129	1.80737	0	CYP705A4, cytochrome P450, family 705, subfamily A, polypeptide 4
AT4G15393	5.05918	9.66711	1.91081	0	CYP702A5, cytochrome P450, family 702, subfamily A, polypeptide 5
AT4G15396	0.443277	0.681945	1.53842	0	CYP702A6, cytochrome P450, family 702, subfamily A, polypeptide 6
AT4G15400	2.17666	3.50977	1.61246	0	HXXXD-type acyl-transferase family protein
AT4G15720	0.190858	0.373698	1.95799	0	Tetratricopeptide repeat (TPR)-like superfamily protein
AT4G15975	1.62444	2.78306	1.71324	0	RING/U-box superfamily protein
AT4G16060	6.60753	10.3677	1.56907	0	unknown protein; FUNCTIONS IN: molecular_function unknown; INVOLVED IN: biological_process unknown; LOCATED IN: chloroplast, chloroplast stroma; EXPRESSED IN: 22 plant structures; EXPRESSED DURING: 13 growth stages; Has 42 Blast hits to 42 proteins in 16 species: Archae - 0; Bacteria - 2; Metazoa - 0; Fungi - 0; Plants - 33; Viruses - 0; Other Eukaryotes - 7 (source: NCBI BLink).
AT4G16210	7.68849	13.7689	1.79084	0	E-COAH-2, ECHIA, enoyl-CoA hydratase/isomerase A
AT4G16230	0.59636	2.43264	4.07914	0	GDSL-like Lipase/Acylhydrolase superfamily protein
AT4G16240	3.8486	9.04262	2.34958	0	unknown protein; Has 17010 Blast hits to 4557 proteins in 509 species: Archae - 32; Bacteria - 2889; Metazoa - 6537; Fungi - 648; Plants - 4769; Viruses - 447; Other Eukaryotes - 1688 (source: NCBI BLink).
AT4G16447	10.0447	16.4432	1.63701	0	unknown protein; Has 30201 Blast hits to 17322 proteins in 780 species: Archae - 12; Bacteria - 1396; Metazoa - 17338; Fungi - 3422; Plants - 5037; Viruses - 0; Other Eukaryotes - 2996 (source: NCBI BLink).
AT4G16500	27.3645	42.7104	1.5608	0	Cystatin/monellin superfamily protein
AT4G16540	0.994361	1.52974	1.53842	0.0121217	Heat shock protein HSP20/alpha crystallin family
AT4G16610	0.924143	1.40736	1.52288	0	C2H2-like zinc finger protein
AT4G16710	7.24463	12.9333	1.78522	0	glycosyltransferase family protein 28
AT4G16835	0.906795	1.67685	1.84921	0	Tetratricopeptide repeat (TPR)-like superfamily protein
AT4G16850	3.67756	6.57447	1.78773	0	unknown protein; BEST Arabidopsis thaliana protein match is: unknown protein (TAIR:AT1G31130.1); Has 30201 Blast hits to 17322 proteins in 780 species: Archae - 12; Bacteria - 1396; Metazoa - 17338; Fungi - 3422; Plants - 5037; Viruses - 0; Other Eukaryotes - 2996 (source: NCBI BLink).
AT4G17140	2.7561	4.20368	1.52522	0	pleckstrin homology (PH) domain-containing protein
AT4G17420	4.54184	7.74292	1.7048	0	Tryptophan RNA-binding attenuator protein-like
AT4G17470	0.409629	0.882252	2.15379	0	alpha/beta-Hydrolases superfamily protein
AT4G17910	3.5202	6.06066	1.72168	0	transferases, transferring acyl groups
AT4G18197	5.15728	8.05275	1.56143	0.00196948	ATPUP7, PEX17, PUP7, purine permease 7
AT4G18230	4.95416	7.7395	1.56222	0	FUNCTIONS IN: molecular_function unknown; INVOLVED IN: biological_process unknown; LOCATED IN: endomembrane system; EXPRESSED IN: 23 plant structures; EXPRESSED DURING: 13 growth stages; CONTAINS InterPro DOMAIN/s: Oligosaccharide biosynthesis protein Alg14 like (InterPro:IPR013969); Has 640 Blast hits to 640 proteins in 277 species: Archae - 4; Bacteria - 281; Metazoa - 94; Fungi - 127; Plants -…
AT4G18240	6.55136	11.4817	1.75257	0	ATSS4, SS4, SSIV, starch synthase 4
AT4G18372	4.16295	6.49061	1.55914	0.00405681	Small nuclear ribonucleoprotein family protein
AT4G18490	0.646603	1.02866	1.59086	0	unknown protein; Has 30201 Blast hits to 17322 proteins in 780 species: Archae - 12; Bacteria - 1396; Metazoa - 17338; Fungi - 3422; Plants - 5037; Viruses - 0; Other Eukaryotes - 2996 (source: NCBI BLink).
AT4G18750	1.3137	2.39359	1.82202	0	DOT4, Pentatricopeptide repeat (PPR) superfamily protein
AT4G18800	4.39965	8.53	1.93879	0	ATHSGBP, ATRAB11B, ATRABA1D, RABA1d, RAB GTPase homolog A1D
AT4G18830	3.80815	6.42071	1.68604	0	ATOFP5, OFP5, ovate family protein 5
AT4G18990	0.0898588	0.175942	1.95799	0	XTH29, xyloglucan endotransglucosylase/hydrolase 29
AT4G19191	0.303188	0.791517	2.61065	0	Tetratricopeptide repeat (TPR)-like superfamily protein
AT4G19220	0.319273	0.729322	2.28432	0	Tetratricopeptide repeat (TPR)-like superfamily protein
AT4G19590	0.765272	1.59204	2.08036	0	Chaperone DnaJ-domain superfamily protein
AT4G19700	12.5641	22.5809	1.79726	0	RING, SBP (S-ribonuclease binding protein) family protein
AT4G19720	0.259705	0.42375	1.63166	0	Glycosyl hydrolase family protein with chitinase insertion domain
AT4G19865	0.704213	1.58567	2.25169	0	Galactose oxidase/kelch repeat superfamily protein
AT4G19890	1.273	2.44636	1.92173	0	Pentatricopeptide repeat (PPR-like) superfamily protein
AT4G19970	0.181691	0.444685	2.44748	0	CONTAINS InterPro DOMAIN/s: Nucleotide-diphospho-sugar transferase, predicted (InterPro:IPR005069); BEST Arabidopsis thaliana protein match is: Nucleotide-diphospho-sugar transferase family protein (TAIR:AT5G44820.1); Has 801 Blast hits to 466 proteins in 35 species: Archae - 0; Bacteria - 0; Metazoa - 2; Fungi - 0; Plants - 750; Viruses - 0; Other Eukaryotes - 49 (source: NCBI BLink).
AT4G19980	1.29289	3.79719	2.93698	0	unknown protein; FUNCTIONS IN: molecular_function unknown; INVOLVED IN: biological_process unknown; LOCATED IN: chloroplast; EXPRESSED IN: root, pedicel; EXPRESSED DURING: 4 anthesis; Has 30201 Blast hits to 17322 proteins in 780 species: Archae - 12; Bacteria - 1396; Metazoa - 17338; Fungi - 3422; Plants - 5037; Viruses - 0; Other Eukaryotes - 2996 (source: NCBI BLink).
AT4G20210	0.220286	0.431317	1.95799	0	Terpenoid cyclases/Protein prenyltransferases superfamily protein
AT4G20235	0.0970616	0.285068	2.93698	0	CYP71A28, cytochrome P450, family 71, subfamily A, polypeptide 28
AT4G20320	6.32655	10.7786	1.7037	0	CTP synthase family protein
AT4G20325	4.70453	7.18768	1.52782	0.00036503	FUNCTIONS IN: molecular_function unknown; INVOLVED IN: biological_process unknown; LOCATED IN: nucleus; CONTAINS InterPro DOMAIN/s: Ribonuclease H2, subunit B (InterPro:IPR019024); Has 30201 Blast hits to 17322 proteins in 780 species: Archae - 12; Bacteria - 1396; Metazoa - 17338; Fungi - 3422; Plants - 5037; Viruses - 0; Other Eukaryotes - 2996 (source: NCBI BLink).
AT4G20370	0.124273	0.243325	1.95799	0	TSF, PEBP (phosphatidylethanolamine-binding protein) family protein
AT4G20420	1.51826	2.97273	1.95799	0	Tapetum specific protein TAP35/TAP44
AT4G20450	0.0736329	0.216258	2.93698	0	Leucine-rich repeat protein kinase family protein
AT4G20770	0.29895	0.62715	2.09784	0	Pentatricopeptide repeat (PPR) superfamily protein
AT4G20880	4.53747	8.07664	1.77999	0	ethylene-responsive nuclear protein / ethylene-regulated nuclear protein (ERT2)
AT4G21120	0.836253	1.63737	1.95799	0	AAT1, CAT1, amino acid transporter 1
AT4G21230	1.12279	1.91167	1.7026	0	CRK27, cysteine-rich RLK (RECEPTOR-like protein kinase) 27
AT4G21380	0.798879	1.20573	1.50928	0	ARK3, RK3, receptor kinase 3
AT4G21480	0.325341	0.573312	1.76219	0	STP12, sugar transporter protein 12
AT4G21500	1.367	2.18992	1.60199	0	unknown protein; FUNCTIONS IN: molecular_function unknown; INVOLVED IN: biological_process unknown; LOCATED IN: endomembrane system; BEST Arabidopsis thaliana protein match is: unknown protein (TAIR:AT4G05018.1); Has 20 Blast hits to 20 proteins in 8 species: Archae - 0; Bacteria - 0; Metazoa - 0; Fungi - 0; Plants - 17; Viruses - 0; Other Eukaryotes - 3 (source: NCBI BLink).
AT4G21680	0.601501	1.49481	2.48514	0	NRT1.8, NITRATE TRANSPORTER 1.8
AT4G21830	3.64605	11.5412	3.16541	0.000111365	ATMSRB7, MSRB7, methionine sulfoxide reductase B7
AT4G21840	0.140246	2.0595	14.6849	0.0025413	ATMSRB8, MSRB8, methionine sulfoxide reductase B8
AT4G21890	1.68454	3.66478	2.17554	0	unknown protein; FUNCTIONS IN: molecular_function unknown; INVOLVED IN: biological_process unknown; LOCATED IN: nucleus; EXPRESSED IN: 13 plant structures; EXPRESSED DURING: 7 growth stages; Has 14 Blast hits to 14 proteins in 5 species: Archae - 0; Bacteria - 0; Metazoa - 0; Fungi - 0; Plants - 14; Viruses - 0; Other Eukaryotes - 0 (source: NCBI BLink).
AT4G21920	0.5092	1.49551	2.93698	0	unknown protein; FUNCTIONS IN: molecular_function unknown; INVOLVED IN: N-terminal protein myristoylation; LOCATED IN: cellular_component unknown; BEST Arabidopsis thaliana protein match is: unknown protein (TAIR:AT3G20340.1); Has 40 Blast hits to 40 proteins in 10 species: Archae - 0; Bacteria - 0; Metazoa - 0; Fungi - 0; Plants - 40; Viruses - 0; Other Eukaryotes - 0 (source: NCBI BLink).
AT4G21960	524.212	813.489	1.55183	0	PRXR1, Peroxidase superfamily protein
AT4G22070	0.893534	1.64018	1.83561	0	ATWRKY31, WRKY31, WRKY DNA-binding protein 31
AT4G22212	7.16555	22.0472	3.07684	0	Arabidopsis defensin-like protein
AT4G22214	0.249796	0.978196	3.91597	0	Defensin-like (DEFL) family protein
AT4G22217	0.513147	1.00474	1.95799	0	Arabidopsis defensin-like protein
AT4G22280	0.385858	0.818463	2.12115	0.00441503	F-box/RNI-like superfamily protein
AT4G22390	0.211564	0.621359	2.93698	0.0081634	F-box associated ubiquitination effector family protein
AT4G22470	2.86497	20.0764	7.00753	0	protease inhibitor/seed storage/lipid transfer protein (LTP) family protein
AT4G22517	153.028	243.616	1.59198	0.000135495	Bifunctional inhibitor/lipid-transfer protein/seed storage 2S albumin superfamily protein
AT4G22610	5.7214	10.8411	1.89483	0	Bifunctional inhibitor/lipid-transfer protein/seed storage 2S albumin superfamily protein
AT4G22680	0.214922	0.49095	2.28432	0	AtMYB85, MYB85, myb domain protein 85
AT4G22753	10.598	16.0478	1.51424	1.84194e-05	ATSMO1, ATSMO1-3, SMO1, SMO1-3, sterol 4-alpha methyl oxidase 1-3
AT4G22770	2.57992	3.9505	1.53125	0	AT hook motif DNA-binding family protein
AT4G22790	1.27152	2.03696	1.60199	0	MATE efflux family protein
AT4G22940	0.216327	0.635348	2.93698	0	Protein kinase superfamily protein
AT4G22950	0.431088	0.703388	1.63166	0	AGL19, GL19, AGAMOUS-like 19
AT4G22960	0.232539	0.569135	2.44748	0	Protein of unknown function (DUF544)
AT4G23030	0.329006	0.515352	1.56639	0	MATE efflux family protein
AT4G23050	3.95622	6.1209	1.54716	0	PAS domain-containing protein tyrosine kinase family protein
AT4G23070	0.210815	0.412774	1.95799	0	ATRBL7, RBL7, RHOMBOID-like protein 7
AT4G23150	0.0493754	0.0966765	1.95799	0	CRK7, cysteine-rich RLK (RECEPTOR-like protein kinase) 7
AT4G23160	0.0510509	0.099957	1.95799	0.0377496	CRK8, cysteine-rich RLK (RECEPTOR-like protein kinase) 8
AT4G23170	4.75492	10.0403	2.11155	0.0198039	CRK9, EP1, receptor-like protein kinase-related family protein
AT4G23210	0.246082	0.762889	3.10015	0.00294551	CRK13, cysteine-rich RLK (RECEPTOR-like protein kinase) 13
AT4G23420	1.26758	1.96485	1.55007	0.0058928	NAD(P)-binding Rossmann-fold superfamily protein
AT4G23515	0.199386	0.487993	2.44748	0	Toll-Interleukin-Resistance (TIR) domain family protein
AT4G23590	0.321132	0.628772	1.95799	0	Tyrosine transaminase family protein
AT4G23600	6.10863	20.8182	3.40801	0	CORI3, JR2, Tyrosine transaminase family protein
AT4G24015	3.11139	5.03258	1.61747	0	RING/U-box superfamily protein
AT4G24260	0.106596	0.62614	5.87396	0	ATGH9A3, GH9A3, KOR3, glycosyl hydrolase 9A3
AT4G24430	0.632446	1.14307	1.80737	0	Rhamnogalacturonate lyase family protein
AT4G24860	0.0876124	0.314497	3.58964	0	P-loop containing nucleoside triphosphate hydrolases superfamily protein
AT4G25000	0.208018	0.339414	1.63166	0	AMY1, ATAMY1, alpha-amylase-like
AT4G25010	0.0775129	0.227654	2.93698	0	Nodulin MtN3 family protein
AT4G25160	0.420737	0.652174	1.55007	0	U-box domain-containing protein kinase family protein
AT4G25190	0.201408	0.328628	1.63166	0	Family of unknown function (DUF566)
AT4G25225	4.24787	7.79745	1.83561	0	unknown protein; LOCATED IN: endomembrane system; BEST Arabidopsis thaliana protein match is: unknown protein (TAIR:AT2G35736.2); Has 78 Blast hits to 78 proteins in 13 species: Archae - 0; Bacteria - 0; Metazoa - 0; Fungi - 0; Plants - 78; Viruses - 0; Other Eukaryotes - 0 (source: NCBI BLink).
AT4G25310	0.0796263	0.467722	5.87396	0	2-oxoglutarate (2OG) and Fe(II)-dependent oxygenase superfamily protein
AT4G25315	6.75469	10.5805	1.56639	0	Expressed protein
AT4G25600	2.98308	4.67267	1.56639	0	Oxoglutarate/iron-dependent oxygenase
AT4G25690	7.36899	15.2843	2.07414	0.0001392	unknown protein; BEST Arabidopsis thaliana protein match is: unknown protein (TAIR:AT4G25670.2); Has 73 Blast hits to 60 proteins in 13 species: Archae - 0; Bacteria - 2; Metazoa - 4; Fungi - 0; Plants - 67; Viruses - 0; Other Eukaryotes - 0 (source: NCBI BLink).
AT4G25750	2.23326	4.14845	1.85758	0	ABC-2 type transporter family protein
AT4G25845	0.946946	2.38385	2.51741	0.0465374	BEST Arabidopsis thaliana protein match is: OSBP(oxysterol binding protein)-related protein 4B (TAIR:AT4G25850.2); Has 35333 Blast hits to 34131 proteins in 2444 species: Archae - 798; Bacteria - 22429; Metazoa - 974; Fungi - 991; Plants - 531; Viruses - 0; Other Eukaryotes - 9610 (source: NCBI BLink).
AT4G25970	13.4239	22.6958	1.69071	0	PSD3, phosphatidylserine decarboxylase 3
AT4G26055	1.05073	2.57165	2.44748	0	unknown protein; FUNCTIONS IN: molecular_function unknown; INVOLVED IN: biological_process unknown; LOCATED IN: endomembrane system; BEST Arabidopsis thaliana protein match is: unknown protein (TAIR:AT5G57080.1); Has 30201 Blast hits to 17322 proteins in 780 species: Archae - 12; Bacteria - 1396; Metazoa - 17338; Fungi - 3422; Plants - 5037; Viruses - 0; Other Eukaryotes - 2996 (source: NCBI BLin…
AT4G26090	1.29209	2.06241	1.59619	0.0182312	RPS2, NB-ARC domain-containing disease resistance protein
AT4G26120	1.04636	1.8331	1.75188	0	Ankyrin repeat family protein / BTB/POZ domain-containing protein
AT4G26200	1.06431	1.83874	1.72764	0	ACS7, ATACS7, 1-amino-cyclopropane-1-carboxylate synthase 7
AT4G26220	2.08442	4.08126	1.95799	0	S-adenosyl-L-methionine-dependent methyltransferases superfamily protein
AT4G26330	0.132924	0.216886	1.63166	0	ATSBT3.18, UNE17, Subtilisin-like serine endopeptidase family protein
AT4G26560	0.153944	0.301421	1.95799	0	CBL7, calcineurin B-like protein 7
AT4G26590	1.54911	2.66324	1.71921	0.0128647	ATOPT5, OPT5, oligopeptide transporter 5
AT4G26680	1.06048	1.6939	1.59731	0.00159617	Tetratricopeptide repeat (TPR)-like superfamily protein
AT4G26810	2.1469	4.72905	2.20274	0	SWIB/MDM2 domain superfamily protein
AT4G27130	46.9539	84.2547	1.79441	0	Translation initiation factor SUI1 family protein
AT4G27140	0.141243	0.276552	1.95799	0	AT2S1, SESA1, seed storage albumin 1
AT4G27440	60.3176	99.2724	1.64583	0	PORB, protochlorophyllide oxidoreductase B
AT4G27480	0.865038	1.75422	2.02792	0	Core-2/I-branching beta-1,6-N-acetylglucosaminyltransferase family protein
AT4G27590	0.51359	0.921802	1.79482	0	Heavy metal transport/detoxification superfamily protein
AT4G27660	1.4674	2.63372	1.79482	0	unknown protein; BEST Arabidopsis thaliana protein match is: unknown protein (TAIR:AT5G54150.1); Has 115 Blast hits to 109 proteins in 25 species: Archae - 0; Bacteria - 0; Metazoa - 10; Fungi - 0; Plants - 100; Viruses - 0; Other Eukaryotes - 5 (source: NCBI BLink).
AT4G27840	2.55624	4.84868	1.8968	0	SNARE-like superfamily protein
AT4G27850	0.229052	0.616661	2.69223	0.0266715	Glycine-rich protein family
AT4G27870	15.5037	24.6357	1.58902	0	Vacuolar iron transporter (VIT) family protein
AT4G27970	0.82218	1.60982	1.95799	0	SLAH2, SLAC1 homologue 2
AT4G28070	1.68986	3.42282	2.0255	0	AFG1-like ATPase family protein
AT4G28140	0.0815222	0.159619	1.95799	0	Integrase-type DNA-binding superfamily protein
AT4G28490	2.32696	4.37632	1.8807	0	HAE, RLK5, Leucine-rich receptor-like protein kinase family protein
AT4G28560	0.220164	0.862157	3.91597	0	RIC7, ROP-interactive CRIB motif-containing protein 7
AT4G28590	7.83213	12.2682	1.56639	0	FUNCTIONS IN: molecular_function unknown; INVOLVED IN: biological_process unknown; LOCATED IN: chloroplast; EXPRESSED IN: 21 plant structures; EXPRESSED DURING: 10 growth stages; BEST Arabidopsis thaliana protein match is: Thioredoxin superfamily protein (TAIR:AT2G31840.1); Has 114 Blast hits to 112 proteins in 39 species: Archae - 2; Bacteria - 0; Metazoa - 17; Fungi - 6; Plants - 67; Viruses - …
AT4G28703	0.722138	1.59068	2.20274	0	RmlC-like cupins superfamily protein
AT4G28790	1.08075	1.91771	1.77443	0	basic helix-loop-helix (bHLH) DNA-binding superfamily protein
AT4G28820	5.27099	8.22853	1.5611	0	HIT-type Zinc finger family protein
AT4G28850	0.724774	1.3304	1.83561	0	ATXTH26, XTH26, xyloglucan endotransglucosylase/hydrolase 26
AT4G29180	0.365908	0.683877	1.86899	0	RHS16, root hair specific 16
AT4G29230	1.65822	2.92209	1.76219	0	anac075, NAC075, NAC domain containing protein 75
AT4G29540	1.70218	2.85673	1.67827	0	bacterial transferase hexapeptide repeat-containing protein
AT4G29560	0.679763	1.47357	2.16777	0	CONTAINS InterPro DOMAIN/s: Fanconi Anaemia group E protein, C-terminal (InterPro:IPR021025); Has 41 Blast hits to 41 proteins in 17 species: Archae - 0; Bacteria - 0; Metazoa - 10; Fungi - 0; Plants - 27; Viruses - 0; Other Eukaryotes - 4 (source: NCBI BLink).
AT4G29580	0.0739896	0.144871	1.95799	0	Cytidine/deoxycytidylate deaminase family protein
AT4G29710	0.494	1.45087	2.93698	0.0198039	Alkaline-phosphatase-like family protein
AT4G30097	6.20587	10.8009	1.74043	0	unknown protein; Has 30201 Blast hits to 17322 proteins in 780 species: Archae - 12; Bacteria - 1396; Metazoa - 17338; Fungi - 3422; Plants - 5037; Viruses - 0; Other Eukaryotes - 2996 (source: NCBI BLink).
AT4G30230	1.46966	2.42796	1.65205	0	unknown protein; Has 42 Blast hits to 42 proteins in 5 species: Archae - 0; Bacteria - 0; Metazoa - 0; Fungi - 0; Plants - 42; Viruses - 0; Other Eukaryotes - 0 (source: NCBI BLink).
AT4G30320	1.43016	2.4002	1.67827	0	CAP (Cysteine-rich secretory proteins, Antigen 5, and Pathogenesis-related 1 protein) superfamily protein
AT4G30370	0.881308	1.72559	1.95799	0	RING/U-box superfamily protein
AT4G30450	10.5567	16.476	1.56071	0	glycine-rich protein
AT4G30500	2.66204	4.69101	1.76219	0	Protein of unknown function (DUF788)
AT4G30560	1.56304	3.34229	2.13833	0	ATCNGC9, CNGC9, cyclic nucleotide gated channel 9
AT4G30640	0.54798	1.07294	1.95799	0	RNI-like superfamily protein
AT4G30650	9.325	14.2008	1.52288	0	Low temperature and salt responsive protein family
AT4G30690	10.2052	16.9214	1.65812	0	Translation initiation factor 3 protein
AT4G30700	0.826466	2.38879	2.89036	0	Pentatricopeptide repeat (PPR) superfamily protein
AT4G30710	3.58731	6.59319	1.83792	2.92171e-05	Family of unknown function (DUF566)
AT4G30830	0.200055	0.456989	2.28432	0	Protein of unknown function, DUF593
AT4G30860	2.9387	4.6474	1.58145	0	ASHR3, SDG4, SET domain group 4
AT4G31050	2.38943	4.072	1.70417	0	Biotin/lipoate A/B protein ligase family
AT4G31060	1.37506	2.19639	1.59731	0	Integrase-type DNA-binding superfamily protein
AT4G31100	0.857663	1.75562	2.04699	0	wall-associated kinase, putative
AT4G31150	3.96003	6.17423	1.55914	0	endonuclease V family protein
AT4G31250	1.97985	3.11808	1.5749	0.0150629	Leucine-rich repeat protein kinase family protein
AT4G31351	9.02673	17.6742	1.95799	0.00962486	unknown protein; BEST Arabidopsis thaliana protein match is: unknown protein (TAIR:AT4G31354.1); Has 30201 Blast hits to 17322 proteins in 780 species: Archae - 12; Bacteria - 1396; Metazoa - 17338; Fungi - 3422; Plants - 5037; Viruses - 0; Other Eukaryotes - 2996 (source: NCBI BLink).
AT4G31355	7.88048	14.6584	1.86009	0	unknown protein; Has 30201 Blast hits to 17322 proteins in 780 species: Archae - 12; Bacteria - 1396; Metazoa - 17338; Fungi - 3422; Plants - 5037; Viruses - 0; Other Eukaryotes - 2996 (source: NCBI BLink).
AT4G31370	0.0963084	0.754283	7.83195	0	FLA5, FASCICLIN-like arabinogalactan protein 5 precursor
AT4G31440	2.4388	4.17825	1.71324	0	unknown protein; BEST Arabidopsis thaliana protein match is: unknown protein (TAIR:AT2G24530.1); Has 210 Blast hits to 209 proteins in 55 species: Archae - 0; Bacteria - 72; Metazoa - 2; Fungi - 6; Plants - 128; Viruses - 0; Other Eukaryotes - 2 (source: NCBI BLink).
AT4G31441	0.807268	4.74186	5.87396	0	unknown protein; Has 30201 Blast hits to 17322 proteins in 780 species: Archae - 12; Bacteria - 1396; Metazoa - 17338; Fungi - 3422; Plants - 5037; Viruses - 0; Other Eukaryotes - 2996 (source: NCBI BLink).
AT4G31500	82.451	142.163	1.72422	0	ATR4, CYP83B1, RED1, RNT1, SUR2, cytochrome P450, family 83, subfamily B, polypeptide 1
AT4G31610	0.0496718	0.145885	2.93698	0	ATREM1, REM1, Transcriptional factor B3 family protein
AT4G31620	0.164667	0.322415	1.95799	0	Transcriptional factor B3 family protein
AT4G31640	0.0910954	0.356727	3.91597	0	transcriptional factor B3 family protein
AT4G31650	1.474	4.26352	2.89248	0	Transcriptional factor B3 family protein
AT4G32000	1.41646	3.05076	2.15379	0	Protein kinase superfamily protein
AT4G32150	44.9427	71.7959	1.5975	0	ATVAMP711, VAMP711, vesicle-associated membrane protein 711
AT4G32290	6.59296	10.1055	1.53277	0	Core-2/I-branching beta-1,6-N-acetylglucosaminyltransferase family protein
AT4G32810	0.540978	1.20367	2.22499	0	ATCCD8, CCD8, MAX4, carotenoid cleavage dioxygenase 8
AT4G32860	2.1211	4.41265	2.08036	0	unknown protein; Has 46 Blast hits to 46 proteins in 10 species: Archae - 0; Bacteria - 0; Metazoa - 0; Fungi - 0; Plants - 46; Viruses - 0; Other Eukaryotes - 0 (source: NCBI BLink).
AT4G33120	1.05712	3.10475	2.93698	0.000637146	S-adenosyl-L-methionine-dependent methyltransferases superfamily protein
AT4G33170	0.534377	0.98091	1.83561	0	Tetratricopeptide repeat (TPR)-like superfamily protein
AT4G33280	0.280492	0.549199	1.95799	0	AP2/B3-like transcriptional factor family protein
AT4G33390	0.0392311	0.0768141	1.95799	0	Plant protein of unknown function (DUF827)
AT4G33480	15.8518	25.0744	1.5818	0	unknown protein; FUNCTIONS IN: molecular_function unknown; INVOLVED IN: biological_process unknown; LOCATED IN: chloroplast; EXPRESSED IN: 22 plant structures; EXPRESSED DURING: 13 growth stages; CONTAINS InterPro DOMAIN/s: Protein of unknown function DUF3727 (InterPro:IPR022203); Has 348 Blast hits to 348 proteins in 78 species: Archae - 0; Bacteria - 101; Metazoa - 0; Fungi - 0; Plants - 183; V…
AT4G33540	21.4385	32.4488	1.51358	0	metallo-beta-lactamase family protein
AT4G33585	0.127956	0.250537	1.95799	0	unknown protein; LOCATED IN: endomembrane system; Has 3456 Blast hits to 2147 proteins in 337 species: Archae - 4; Bacteria - 491; Metazoa - 997; Fungi - 201; Plants - 1105; Viruses - 207; Other Eukaryotes - 451 (source: NCBI BLink).
AT4G33700	6.85717	11.4705	1.67277	0	CBS domain-containing protein with a domain of unknown function (DUF21)
AT4G33720	3.55528	28.4663	8.00677	0	CAP (Cysteine-rich secretory proteins, Antigen 5, and Pathogenesis-related 1 protein) superfamily protein
AT4G33800	0.554096	1.08491	1.95799	0	unknown protein; Has 30201 Blast hits to 17322 proteins in 780 species: Archae - 12; Bacteria - 1396; Metazoa - 17338; Fungi - 3422; Plants - 5037; Viruses - 0; Other Eukaryotes - 2996 (source: NCBI BLink).
AT4G33810	1.12408	1.89525	1.68604	0	Glycosyl hydrolase superfamily protein
AT4G33880	0.737149	1.15466	1.56639	0	RSL2, ROOT HAIR DEFECTIVE 6-LIKE 2
AT4G33905	0.56417	1.01259	1.79482	0	Peroxisomal membrane 22 kDa (Mpv17/PMP22) family protein
AT4G33925	0.805958	2.05147	2.54538	0	unknown protein; Has 30201 Blast hits to 17322 proteins in 780 species: Archae - 12; Bacteria - 1396; Metazoa - 17338; Fungi - 3422; Plants - 5037; Viruses - 0; Other Eukaryotes - 2996 (source: NCBI BLink).
AT4G33970	0.189131	0.324027	1.71324	0	Leucine-rich repeat (LRR) family protein
AT4G33980	0.0885763	0.433578	4.89497	0	BEST Arabidopsis thaliana protein match is: cold regulated gene 27 (TAIR:AT5G42900.2); Has 30201 Blast hits to 17322 proteins in 780 species: Archae - 12; Bacteria - 1396; Metazoa - 17338; Fungi - 3422; Plants - 5037; Viruses - 0; Other Eukaryotes - 2996 (source: NCBI BLink).
AT4G34135	16.2135	28.4434	1.7543	7.79407e-05	UGT73B2, UDP-glucosyltransferase 73B2
AT4G34320	0.457576	0.767938	1.67827	0	Protein of unknown function (DUF677)
AT4G34400	0.601377	1.04666	1.74043	0	AP2/B3-like transcriptional factor family protein
AT4G34410	0.645232	0.98261	1.52288	0.0136061	RRTF1, redox responsive transcription factor 1
AT4G34420	0.654542	1.02527	1.56639	0	P-loop containing nucleoside triphosphate hydrolases superfamily protein
AT4G34710	179.125	283.468	1.58251	0	ADC2, ATADC2, SPE2, arginine decarboxylase 2
AT4G34770	2.6917	4.53833	1.68604	0	SAUR-like auxin-responsive protein family
AT4G34790	0.579819	2.27056	3.91597	0	SAUR-like auxin-responsive protein family
AT4G34800	0.6968	3.41081	4.89497	0	SAUR-like auxin-responsive protein family
AT4G34880	0.637863	1.04077	1.63166	0	Amidase family protein
AT4G34930	0.768232	1.44151	1.8764	0.00225989	PLC-like phosphodiesterases superfamily protein
AT4G35130	0.863426	1.77108	2.05122	0	Tetratricopeptide repeat (TPR)-like superfamily protein
AT4G35650	0.071486	0.139969	1.95799	0	IDH-III, isocitrate dehydrogenase III
AT4G35680	0.202641	0.49596	2.44748	0.00586515	Arabidopsis protein of unknown function (DUF241)
AT4G35720	0.910954	2.91868	3.20398	0	Arabidopsis protein of unknown function (DUF241)
AT4G35770	11.772	24.0515	2.04312	0	ATSEN1, DIN1, SEN1, SEN1, Rhodanese/Cell cycle control phosphatase superfamily protein
AT4G35840	4.58116	7.50964	1.63924	0	RING/U-box superfamily protein
AT4G36160	0.54222	1.19437	2.20274	0	ANAC076, NAC076, VND2, NAC domain containing protein 76
AT4G36180	11.4736	17.9457	1.56409	0	Leucine-rich receptor-like protein kinase family protein
AT4G36270	0.872208	1.52801	1.75188	0.00118694	ATP binding
AT4G36280	0.0459482	0.629761	13.7059	0	Histidine kinase-, DNA gyrase B-, and HSP90-like ATPase family protein
AT4G36600	0.0831608	0.325656	3.91597	0	Late embryogenesis abundant (LEA) protein
AT4G36670	3.02931	7.4691	2.46561	0	Major facilitator superfamily protein
AT4G36760	15.9722	29.1885	1.82745	0	APP1, ATAPP1, aminopeptidase P1
AT4G36830	1.23524	2.69764	2.18391	0	HOS3-1, GNS1/SUR4 membrane protein family
AT4G36930	2.62856	4.50336	1.71324	0	SPT, basic helix-loop-helix (bHLH) DNA-binding superfamily protein
AT4G36970	9.04374	18.9287	2.09302	0	Remorin family protein
AT4G37022	0.99294	2.26819	2.28432	0	unknown protein; FUNCTIONS IN: molecular_function unknown; INVOLVED IN: biological_process unknown; LOCATED IN: cellular_component unknown; Has 0 Blast hits to 0 proteins in 0 species (source: NCBI BLink).
AT4G37140	0.184219	0.541047	2.93698	0	ATMES20, MEE69, MES20, alpha/beta-Hydrolases superfamily protein
AT4G37170	1.00442	1.63887	1.63166	0	Pentatricopeptide repeat (PPR) superfamily protein
AT4G37380	3.08496	4.86297	1.57635	0	Tetratricopeptide repeat (TPR)-like superfamily protein
AT4G37483	3.0485	9.37974	3.07684	0	unknown protein; Has 30201 Blast hits to 17322 proteins in 780 species: Archae - 12; Bacteria - 1396; Metazoa - 17338; Fungi - 3422; Plants - 5037; Viruses - 0; Other Eukaryotes - 2996 (source: NCBI BLink).
AT4G37940	0.972109	1.49551	1.53842	0	AGL21, AGAMOUS-like 21
AT4G38180	3.05466	4.88103	1.5979	0.000420575	FRS5, FAR1-related sequence 5
AT4G38340	0.47406	0.80163	1.69099	0	Plant regulator RWP-RK family protein
AT4G38495	16.2992	24.944	1.53038	0.0176726	CONTAINS InterPro DOMAIN/s: YL1 nuclear, C-terminal (InterPro:IPR013272); Has 279 Blast hits to 279 proteins in 147 species: Archae - 0; Bacteria - 0; Metazoa - 94; Fungi - 133; Plants - 35; Viruses - 0; Other Eukaryotes - 17 (source: NCBI BLink).
AT4G38550	32.2011	49.0575	1.52347	3.0785e-05	Arabidopsis phospholipase-like protein (PEARLI 4) family
AT4G38570	5.40061	8.68605	1.60835	0	PIS2, probable CDP-diacylglycerol--inositol 3-phosphatidyltransferase 2
AT4G38580	14.2366	22.7961	1.60124	0	ATFP6, FP6, HIPP26, farnesylated protein 6
AT4G38820	0.687949	1.79599	2.61065	0.0194193	unknown protein; Has 4 Blast hits to 4 proteins in 1 species: Archae - 0; Bacteria - 0; Metazoa - 0; Fungi - 0; Plants - 4; Viruses - 0; Other Eukaryotes - 0 (source: NCBI BLink).
AT4G39010	1.56922	3.28442	2.09302	0	AtGH9B18, GH9B18, glycosyl hydrolase 9B18
AT4G39410	0.917501	2.59488	2.8282	0	ATWRKY13, WRKY13, WRKY DNA-binding protein 13
AT4G39530	0.673851	1.24178	1.84281	0	Tetratricopeptide repeat (TPR)-like superfamily protein
AT4G39950	19.1988	31.7664	1.6546	0	CYP79B2, cytochrome P450, family 79, subfamily B, polypeptide 2
AT4G39952	0.682433	1.62849	2.3863	0	Pentatricopeptide repeat (PPR) superfamily protein
AT5G01200	1.32015	2.95409	2.2377	0	Duplicated homeodomain-like superfamily protein
AT5G01210	14.051	29.0222	2.06548	0.00149023	HXXXD-type acyl-transferase family protein
AT5G01280	0.0637726	0.499464	7.83195	0	BEST Arabidopsis thaliana protein match is: proline-rich family protein (TAIR:AT3G09000.1); Has 1807 Blast hits to 1807 proteins in 277 species: Archae - 0; Bacteria - 0; Metazoa - 736; Fungi - 347; Plants - 385; Viruses - 0; Other Eukaryotes - 339 (source: NCBI BLink).
AT5G01420	0.631106	1.7849	2.8282	0	Glutaredoxin family protein
AT5G01520	1.49878	2.34767	1.56639	0	RING/U-box superfamily protein
AT5G01900	0.203471	0.597591	2.93698	0	ATWRKY62, WRKY62, WRKY DNA-binding protein 62
AT5G01930	0.40011	0.913979	2.28432	0.0474207	Glycosyl hydrolase superfamily protein
AT5G01940	1.5693	2.514	1.60199	0	eukaryotic translation initiation factor 2B family protein / eIF-2B family protein
AT5G01990	5.73396	9.115	1.58965	0	Auxin efflux carrier family protein
AT5G02010	4.60858	7.24618	1.57232	0	ATROPGEF7, ROPGEF7, RHO guanyl-nucleotide exchange factor 7
AT5G02330	0.0503775	0.147958	2.93698	0.0377496	Cysteine/Histidine-rich C1 domain family protein
AT5G02360	0.868461	1.7949	2.06676	7.0609e-05	DC1 domain-containing protein
AT5G02540	3.56559	6.52608	1.83029	0	NAD(P)-binding Rossmann-fold superfamily protein
AT5G02630	2.31242	4.11608	1.77999	0	Lung seven transmembrane receptor family protein
AT5G02860	3.06762	5.17653	1.68748	0	Pentatricopeptide repeat (PPR) superfamily protein
AT5G03020	0.3484	0.682163	1.95799	0	Galactose oxidase/kelch repeat superfamily protein
AT5G03050	4.33328	6.6664	1.53842	0	unknown protein; Has 33 Blast hits to 33 proteins in 10 species: Archae - 0; Bacteria - 0; Metazoa - 0; Fungi - 0; Plants - 33; Viruses - 0; Other Eukaryotes - 0 (source: NCBI BLink).
AT5G03550	0.29818	0.583833	1.95799	0	BEST Arabidopsis thaliana protein match is: TRAF-like family protein (TAIR:AT2G42460.1); Has 137 Blast hits to 125 proteins in 2 species: Archae - 0; Bacteria - 0; Metazoa - 0; Fungi - 0; Plants - 137; Viruses - 0; Other Eukaryotes - 0 (source: NCBI BLink).
AT5G03770	1.11636	2.1251	1.9036	0	KDTA, KDO transferase A
AT5G04180	0.0871	0.170541	1.95799	0	ACA3, ATACA3, alpha carbonic anhydrase 3
AT5G04370	0.0557831	0.218445	3.91597	0	NAMT1, S-adenosyl-L-methionine-dependent methyltransferases superfamily protein
AT5G04390	0.840288	2.12514	2.52907	0	C2H2-type zinc finger family protein
AT5G04780	1.24898	2.1398	1.71324	0	Pentatricopeptide repeat (PPR) superfamily protein
AT5G04790	4.21247	6.48055	1.53842	0	unknown protein; Has 1807 Blast hits to 1807 proteins in 277 species: Archae - 0; Bacteria - 0; Metazoa - 736; Fungi - 347; Plants - 385; Viruses - 0; Other Eukaryotes - 339 (source: NCBI BLink).
AT5G05160	7.87178	13.218	1.67916	0	Leucine-rich repeat protein kinase family protein
AT5G05320	0.584082	1.78692	3.05935	0	FAD/NAD(P)-binding oxidoreductase family protein
AT5G05400	0.643047	1.03689	1.61246	0	LRR and NB-ARC domains-containing disease resistance protein
AT5G05560	1.94389	4.24382	2.18316	0	EMB2771, E3 ubiquitin ligase, putative
AT5G05590	3.50291	7.84788	2.24039	0.0112296	PAI2, phosphoribosylanthranilate isomerase 2
AT5G05600	8.30407	14.5222	1.7488	0	2-oxoglutarate (2OG) and Fe(II)-dependent oxygenase superfamily protein
AT5G05620	7.89913	14.0604	1.77999	0.00034882	ATGCP2, GCP2, TUBG2, gamma-tubulin complex protein 2
AT5G05900	0.440328	0.718464	1.63166	0	UDP-Glycosyltransferase superfamily protein
AT5G06080	0.345972	0.677409	1.95799	0	LBD33, LOB domain-containing protein 33
AT5G06180	2.59479	3.95155	1.52288	0.00177525	Protein of unknown function (DUF1022)
AT5G06230	0.766066	1.61533	2.1086	0.0201727	TBL9, TRICHOME BIREFRINGENCE-LIKE 9
AT5G06400	0.417337	0.659997	1.58145	0	Pentatricopeptide repeat (PPR) superfamily protein
AT5G06420	0.85353	2.5068	2.93698	0.000990393	Zinc finger (CCCH-type/C3HC4-type RING finger) family protein
AT5G06450	5.92169	9.73117	1.64331	0	Polynucleotidyl transferase, ribonuclease H-like superfamily protein
AT5G06470	0.965358	1.62014	1.67827	0	Glutaredoxin family protein
AT5G06480	1.51826	2.37818	1.56639	0	Immunoglobulin E-set superfamily protein
AT5G06490	0.167162	0.3273	1.95799	0	RING/U-box superfamily protein
AT5G06540	0.690648	1.76837	2.56044	0	Pentatricopeptide repeat (PPR) superfamily protein
AT5G06610	2.58823	4.37667	1.69099	0	Protein of unknown function (DUF620)
AT5G06820	0.28674	0.481229	1.67827	0	SRF2, STRUBBELIG-receptor family 2
AT5G06860	63.3647	100.867	1.59185	0.00106833	ATPGIP1, PGIP1, polygalacturonase inhibiting protein 1
AT5G06940	1.21321	1.85583	1.52968	0	Leucine-rich repeat receptor-like protein kinase family protein
AT5G07040	0.620587	2.22769	3.58964	0	RING/U-box superfamily protein
AT5G07100	3.09394	6.48055	2.09459	0	WRKY26, WRKY DNA-binding protein 26
AT5G07570	0.10996	0.236831	2.15379	0	glycine/proline-rich protein
AT5G07610	1.3365	2.07808	1.55487	0	F-box family protein
AT5G07640	0.64009	1.0183	1.59086	0	RING/U-box superfamily protein
AT5G07660	0.78135	1.2545	1.60555	0	SMC6A, structural maintenance of chromosomes 6A
AT5G07730	2.57136	3.96966	1.5438	0	unknown protein; BEST Arabidopsis thaliana protein match is: unknown protein (TAIR:AT5G61360.1); Has 30201 Blast hits to 17322 proteins in 780 species: Archae - 12; Bacteria - 1396; Metazoa - 17338; Fungi - 3422; Plants - 5037; Viruses - 0; Other Eukaryotes - 2996 (source: NCBI BLink).
AT5G07790	2.30728	3.6458	1.58013	0	unknown protein; BEST Arabidopsis thaliana protein match is: unknown protein (TAIR:AT5G61300.1); Has 1807 Blast hits to 1807 proteins in 277 species: Archae - 0; Bacteria - 0; Metazoa - 736; Fungi - 347; Plants - 385; Viruses - 0; Other Eukaryotes - 339 (source: NCBI BLink).
AT5G07820	2.55094	4.47638	1.7548	0	Plant calmodulin-binding protein-related
AT5G07860	10.5887	16.9511	1.60087	0	HXXXD-type acyl-transferase family protein
AT5G08000	16.7639	44.0803	2.62948	0	E13L3, PDCB2, glucan endo-1,3-beta-glucosidase-like protein 3
AT5G08100	14.3354	25.3856	1.77083	0	N-terminal nucleophile aminohydrolases (Ntn hydrolases) superfamily protein
AT5G08185	4.53999	8.88924	1.95799	0	MIR162A, microRNA162A
AT5G08260	15.8562	29.302	1.84799	0	scpl35, serine carboxypeptidase-like 35
AT5G08380	6.09528	10.587	1.73692	0	AGAL1, AtAGAL1, alpha-galactosidase 1
AT5G08400	4.18312	7.4361	1.77765	0.00376627	Protein of unknown function (DUF3531)
AT5G08490	0.116816	0.686175	5.87396	0	Tetratricopeptide repeat (TPR)-like superfamily protein
AT5G08760	20.473	45.8482	2.23945	0	unknown protein; FUNCTIONS IN: molecular_function unknown; INVOLVED IN: biological_process unknown; LOCATED IN: endomembrane system; Has 3 Blast hits to 3 proteins in 2 species: Archae - 0; Bacteria - 0; Metazoa - 0; Fungi - 0; Plants - 3; Viruses - 0; Other Eukaryotes - 0 (source: NCBI BLink).
AT5G09270	4.49117	10.323	2.29851	0	unknown protein; Has 30201 Blast hits to 17322 proteins in 780 species: Archae - 12; Bacteria - 1396; Metazoa - 17338; Fungi - 3422; Plants - 5037; Viruses - 0; Other Eukaryotes - 2996 (source: NCBI BLink).
AT5G09290	0.337735	1.48788	4.40547	0.00118694	Inositol monophosphatase family protein
[truncated: 432 more rows]
